# Supplementary material for: Global estimates of paediatric tuberculosis incidence in 2013–19: a mathematical modelling analysis
Source: Lancet Glob Health. Author manuscript; Available in PMC 2022 Feb 1. (PMC8800006; doi:10.1016/S2214-109X(21)00462-9)
Supplement: 2 [file NIHMS1772784-supplement-2.csv]

geography_type	geography	year	age_group	outcome	mean	lower	upper
country	Afghanistan	2013	0_4	incidence	5836.54	4926.69	7004.6
country	Afghanistan	2014	0_4	incidence	5694.51	4807.78	6832.23
country	Afghanistan	2015	0_4	incidence	5552.89	4681.85	6666.34
country	Afghanistan	2016	0_4	incidence	5425.79	4571.22	6532.51
country	Afghanistan	2017	0_4	incidence	5414.62	4561.62	6517.79
country	Afghanistan	2018	0_4	incidence	5331.27	4490.98	6414.79
country	Afghanistan	2019	0_4	incidence	5187.67	4371.03	6237.4
country	Albania	2013	0_4	incidence	7	5.92	8.32
country	Albania	2014	0_4	incidence	7	5.92	8.32
country	Albania	2015	0_4	incidence	4	3.38	4.76
country	Albania	2016	0_4	incidence	3.21	2.71	3.81
country	Albania	2017	0_4	incidence	7	5.91	8.32
country	Albania	2018	0_4	incidence	3.29	2.78	3.91
country	Albania	2019	0_4	incidence	4	3.38	4.76
country	Algeria	2013	0_4	incidence	930.9	774.87	1134.95
country	Algeria	2014	0_4	incidence	1004.98	836.62	1224.94
country	Algeria	2015	0_4	incidence	1084.13	902.38	1320.17
country	Algeria	2016	0_4	incidence	1048.96	873	1277.35
country	Algeria	2017	0_4	incidence	1056.18	878.76	1285.92
country	Algeria	2018	0_4	incidence	1065.63	886.51	1297.23
country	Algeria	2019	0_4	incidence	962.24	800.73	1171.19
country	Angola	2013	0_4	incidence	12724.4	10670.66	15375.59
country	Angola	2014	0_4	incidence	12709.14	10652.11	15364.49
country	Angola	2015	0_4	incidence	13527.4	11351.58	16316.23
country	Angola	2016	0_4	incidence	16046.92	13418.54	19352.25
country	Angola	2017	0_4	incidence	13248.94	11135.67	15994.84
country	Angola	2018	0_4	incidence	12950.7	10880.33	15635.24
country	Angola	2019	0_4	incidence	13194.01	11097.59	15914.3
country	Antigua and Barbuda	2013	0_4	incidence	1	0.84	1.19
country	Antigua and Barbuda	2014	0_4	incidence	0.08	0.07	0.1
country	Antigua and Barbuda	2015	0_4	incidence	0.13	0.11	0.15
country	Antigua and Barbuda	2016	0_4	incidence	0.08	0.06	0.09
country	Antigua and Barbuda	2017	0_4	incidence	0.02	0.02	0.03
country	Antigua and Barbuda	2018	0_4	incidence	1	0.84	1.2
country	Antigua and Barbuda	2019	0_4	incidence	0	0	0
country	Argentina	2013	0_4	incidence	369	308.54	441.98
country	Argentina	2014	0_4	incidence	293	244.96	351
country	Argentina	2015	0_4	incidence	390	328.39	465.16
country	Argentina	2016	0_4	incidence	365	309.63	432.55
country	Argentina	2017	0_4	incidence	394	332.45	469.36
country	Argentina	2018	0_4	incidence	395	334.53	468.8
country	Argentina	2019	0_4	incidence	352	298.06	417.64
country	Armenia	2013	0_4	incidence	31.1	26.05	37.18
country	Armenia	2014	0_4	incidence	30.92	25.9	36.96
country	Armenia	2015	0_4	incidence	27.09	22.69	32.38
country	Armenia	2016	0_4	incidence	23.16	19.4	27.68
country	Armenia	2017	0_4	incidence	19.35	16.21	23.13
country	Armenia	2018	0_4	incidence	15.98	13.38	19.09
country	Armenia	2019	0_4	incidence	16	13.4	19.12
country	Australia	2013	0_4	incidence	51.73	43.58	62.23
country	Australia	2014	0_4	incidence	54.8	46.17	65.93
country	Australia	2015	0_4	incidence	50.87	42.86	61.2
country	Australia	2016	0_4	incidence	57.7	48.62	69.44
country	Australia	2017	0_4	incidence	57.93	48.8	69.71
country	Australia	2018	0_4	incidence	62.32	52.51	75
country	Australia	2019	0_4	incidence	66.67	56.18	80.23
country	Austria	2013	0_4	incidence	17.65	15.04	20.87
country	Austria	2014	0_4	incidence	16.05	13.68	18.97
country	Austria	2015	0_4	incidence	16.21	13.81	19.16
country	Austria	2016	0_4	incidence	19	16.19	22.46
country	Austria	2017	0_4	incidence	16.66	14.2	19.69
country	Austria	2018	0_4	incidence	16.42	13.99	19.4
country	Austria	2019	0_4	incidence	14.11	12.01	16.7
country	Azerbaijan	2013	0_4	incidence	169.9	142.74	204.05
country	Azerbaijan	2014	0_4	incidence	171.33	143.93	205.81
country	Azerbaijan	2015	0_4	incidence	163.48	137.36	196.4
country	Azerbaijan	2016	0_4	incidence	156.73	131.7	188.31
country	Azerbaijan	2017	0_4	incidence	159.53	134.38	191.29
country	Azerbaijan	2018	0_4	incidence	150.33	126.64	180.24
country	Azerbaijan	2019	0_4	incidence	141.37	119.24	169.06
country	Bahamas	2013	0_4	incidence	1.77	1.5	2.1
country	Bahamas	2014	0_4	incidence	2.53	2.15	3.02
country	Bahamas	2015	0_4	incidence	6	5.09	7.14
country	Bahamas	2016	0_4	incidence	4	3.39	4.76
country	Bahamas	2017	0_4	incidence	4	3.39	4.76
country	Bahamas	2018	0_4	incidence	3	2.54	3.57
country	Bahamas	2019	0_4	incidence	4	3.39	4.76
country	Bahrain	2013	0_4	incidence	12.01	10.14	14.31
country	Bahrain	2014	0_4	incidence	10.98	9.27	13.09
country	Bahrain	2015	0_4	incidence	9.9	8.37	11.8
country	Bahrain	2016	0_4	incidence	8.59	7.25	10.23
country	Bahrain	2017	0_4	incidence	7.72	6.52	9.2
country	Bahrain	2018	0_4	incidence	7.73	6.53	9.22
country	Bahrain	2019	0_4	incidence	7.98	6.74	9.51
country	Bangladesh	2013	0_4	incidence	13241.84	10633.53	16631.6
country	Bangladesh	2014	0_4	incidence	12984.69	10422.05	16316.78
country	Bangladesh	2015	0_4	incidence	12701.2	10191.27	15958.99
country	Bangladesh	2016	0_4	incidence	12427.06	9970.33	15617.08
country	Bangladesh	2017	0_4	incidence	12146.4	9746.06	15260.33
country	Bangladesh	2018	0_4	incidence	11842.48	9513.72	14858.89
country	Bangladesh	2019	0_4	incidence	11591.96	9330.46	14525.78
country	Barbados	2013	0_4	incidence	0.12	0.1	0.14
country	Barbados	2014	0_4	incidence	0.13	0.11	0.15
country	Barbados	2015	0_4	incidence	0	0	0
country	Barbados	2016	0_4	incidence	0.06	0.05	0.07
country	Barbados	2017	0_4	incidence	0	0	0
country	Barbados	2018	0_4	incidence	0.02	0.02	0.02
country	Barbados	2019	0_4	incidence	0	0	0
country	Belarus	2013	0_4	incidence	39.21	33.04	46.72
country	Belarus	2014	0_4	incidence	35.33	29.93	41.95
country	Belarus	2015	0_4	incidence	36.13	30.69	42.77
country	Belarus	2016	0_4	incidence	29.84	25.28	35.43
country	Belarus	2017	0_4	incidence	25.88	21.93	30.74
country	Belarus	2018	0_4	incidence	21.14	17.91	25.1
country	Belarus	2019	0_4	incidence	19.8	16.82	23.43
country	Belgium	2013	0_4	incidence	35.93	30.62	42.5
country	Belgium	2014	0_4	incidence	35.69	30.42	42.21
country	Belgium	2015	0_4	incidence	38.99	33.23	46.12
country	Belgium	2016	0_4	incidence	38.62	32.91	45.67
country	Belgium	2017	0_4	incidence	38.35	32.68	45.36
country	Belgium	2018	0_4	incidence	34.71	29.58	41.05
country	Belgium	2019	0_4	incidence	34.53	29.43	40.84
country	Belize	2013	0_4	incidence	6.61	5.52	7.93
country	Belize	2014	0_4	incidence	3.84	3.21	4.6
country	Belize	2015	0_4	incidence	4.03	3.37	4.83
country	Belize	2016	0_4	incidence	6.34	5.35	7.57
country	Belize	2017	0_4	incidence	5.9	5.02	7.01
country	Belize	2018	0_4	incidence	4.44	3.71	5.33
country	Belize	2019	0_4	incidence	4.22	3.55	5.04
country	Benin	2013	0_4	incidence	605.17	499.49	743.61
country	Benin	2014	0_4	incidence	608.84	505.07	745.08
country	Benin	2015	0_4	incidence	635.78	528.86	776.04
country	Benin	2016	0_4	incidence	615.9	512.1	751.98
country	Benin	2017	0_4	incidence	600.5	498.99	733.61
country	Benin	2018	0_4	incidence	598.61	497.28	730.66
country	Benin	2019	0_4	incidence	594.29	494.19	724.93
country	Bhutan	2013	0_4	incidence	38.37	32.28	46.01
country	Bhutan	2014	0_4	incidence	33.33	27.95	40.05
country	Bhutan	2015	0_4	incidence	29.75	24.95	35.74
country	Bhutan	2016	0_4	incidence	33.59	28.17	40.36
country	Bhutan	2017	0_4	incidence	25.94	21.75	31.17
country	Bhutan	2018	0_4	incidence	25.74	21.59	30.95
country	Bhutan	2019	0_4	incidence	30.53	25.88	36.26
country	Bolivia (Plurinational State of)	2013	0_4	incidence	517.61	434.82	623.82
country	Bolivia (Plurinational State of)	2014	0_4	incidence	506.56	425.52	610.66
country	Bolivia (Plurinational State of)	2015	0_4	incidence	472.67	393.44	573.77
country	Bolivia (Plurinational State of)	2016	0_4	incidence	475.6	398.02	574.05
country	Bolivia (Plurinational State of)	2017	0_4	incidence	439.69	370.15	529.61
country	Bolivia (Plurinational State of)	2018	0_4	incidence	439.08	370.56	526.76
country	Bolivia (Plurinational State of)	2019	0_4	incidence	450.16	383.98	535.68
country	Bosnia and Herzegovina	2013	0_4	incidence	7.63	6.49	8.99
country	Bosnia and Herzegovina	2014	0_4	incidence	6.77	5.73	8.01
country	Bosnia and Herzegovina	2015	0_4	incidence	6.9	5.91	8.06
country	Bosnia and Herzegovina	2016	0_4	incidence	4.73	4.02	5.57
country	Bosnia and Herzegovina	2017	0_4	incidence	4	3.41	4.71
country	Bosnia and Herzegovina	2018	0_4	incidence	3.57	3.06	4.17
country	Bosnia and Herzegovina	2019	0_4	incidence	3.88	3.32	4.55
country	Botswana	2013	0_4	incidence	412.12	344.04	498.62
country	Botswana	2014	0_4	incidence	381.82	318.37	462.01
country	Botswana	2015	0_4	incidence	351.97	293.53	426.46
country	Botswana	2016	0_4	incidence	325.02	271.33	393.06
country	Botswana	2017	0_4	incidence	293.55	245.19	354.68
country	Botswana	2018	0_4	incidence	267.18	223.1	322.79
country	Botswana	2019	0_4	incidence	239.11	199.62	289.94
country	Brazil	2013	0_4	incidence	1929.57	1620.06	2302.6
country	Brazil	2014	0_4	incidence	1855.07	1557.42	2213.58
country	Brazil	2015	0_4	incidence	1826.35	1533.21	2179.03
country	Brazil	2016	0_4	incidence	1987.26	1696.15	2339.69
country	Brazil	2017	0_4	incidence	2013.32	1715.6	2372.45
country	Brazil	2018	0_4	incidence	2054.66	1747.39	2421.84
country	Brazil	2019	0_4	incidence	2309.69	1993.8	2678.91
country	Brunei Darussalam	2013	0_4	incidence	7.02	5.91	8.4
country	Brunei Darussalam	2014	0_4	incidence	6.69	5.63	8
country	Brunei Darussalam	2015	0_4	incidence	6.83	5.75	8.17
country	Brunei Darussalam	2016	0_4	incidence	7.95	6.69	9.51
country	Brunei Darussalam	2017	0_4	incidence	7.35	6.19	8.79
country	Brunei Darussalam	2018	0_4	incidence	7.38	6.21	8.83
country	Brunei Darussalam	2019	0_4	incidence	6.47	5.44	7.74
country	Bulgaria	2013	0_4	incidence	46	39.16	54.12
country	Bulgaria	2014	0_4	incidence	48	40.86	56.48
country	Bulgaria	2015	0_4	incidence	44	37.66	51.64
country	Bulgaria	2016	0_4	incidence	30	25.68	35.21
country	Bulgaria	2017	0_4	incidence	35	29.96	41.08
country	Bulgaria	2018	0_4	incidence	20	17.12	23.47
country	Bulgaria	2019	0_4	incidence	16	13.6	18.9
country	Burkina Faso	2013	0_4	incidence	1157.28	926.96	1457.68
country	Burkina Faso	2014	0_4	incidence	1135.32	908.13	1431.12
country	Burkina Faso	2015	0_4	incidence	1112.58	891.13	1400.19
country	Burkina Faso	2016	0_4	incidence	1090.24	874.48	1371.01
country	Burkina Faso	2017	0_4	incidence	1080.66	867.33	1357.76
country	Burkina Faso	2018	0_4	incidence	1060.58	851.42	1331.85
country	Burkina Faso	2019	0_4	incidence	1008.41	810.59	1265.83
country	Burundi	2013	0_4	incidence	1416.01	1180.16	1725.24
country	Burundi	2014	0_4	incidence	1435.09	1200.09	1745.4
country	Burundi	2015	0_4	incidence	1402.78	1172.61	1707.61
country	Burundi	2016	0_4	incidence	1377.85	1151.62	1678.12
country	Burundi	2017	0_4	incidence	1359.63	1137.14	1653.61
country	Burundi	2018	0_4	incidence	1339.78	1121.44	1626.95
country	Burundi	2019	0_4	incidence	1274.31	1065.27	1551.43
country	Cote d'Ivoire	2013	0_4	incidence	3581.27	2987.04	4347.33
country	Cote d'Ivoire	2014	0_4	incidence	3453.45	2883.29	4190.6
country	Cote d'Ivoire	2015	0_4	incidence	3557.25	2981.09	4309.18
country	Cote d'Ivoire	2016	0_4	incidence	3021.71	2509.71	3685.51
country	Cote d'Ivoire	2017	0_4	incidence	3033.42	2529.07	3697.97
country	Cote d'Ivoire	2018	0_4	incidence	2943.11	2449.8	3594.37
country	Cote d'Ivoire	2019	0_4	incidence	2995.58	2500.88	3649.32
country	Cabo Verde	2013	0_4	incidence	16.5	13.93	19.72
country	Cabo Verde	2014	0_4	incidence	13.72	11.47	16.52
country	Cabo Verde	2015	0_4	incidence	13.93	11.75	16.65
country	Cabo Verde	2016	0_4	incidence	12.2	10.26	14.63
country	Cabo Verde	2017	0_4	incidence	11.57	9.7	13.9
country	Cabo Verde	2018	0_4	incidence	9.11	7.66	10.92
country	Cabo Verde	2019	0_4	incidence	8.76	7.34	10.52
country	Cambodia	2013	0_4	incidence	3280.35	2670.12	4086.55
country	Cambodia	2014	0_4	incidence	3118	2532.71	3883.5
country	Cambodia	2015	0_4	incidence	2869.8	2327.72	3576.11
country	Cambodia	2016	0_4	incidence	2659.99	2158.51	3311.93
country	Cambodia	2017	0_4	incidence	2418.13	1963.47	3008.76
country	Cambodia	2018	0_4	incidence	2326	1900.21	2883.18
country	Cambodia	2019	0_4	incidence	2297.77	1869.73	2856.73
country	Cameroon	2013	0_4	incidence	5039.99	4282.8	6016.89
country	Cameroon	2014	0_4	incidence	4565.13	3871.83	5456.36
country	Cameroon	2015	0_4	incidence	4541.14	3858.68	5420.49
country	Cameroon	2016	0_4	incidence	4417.26	3750.15	5270.62
country	Cameroon	2017	0_4	incidence	4132.84	3505.92	4940.99
country	Cameroon	2018	0_4	incidence	4062.46	3449.97	4853.59
country	Cameroon	2019	0_4	incidence	4117.95	3496.57	4915.15
country	Canada	2013	0_4	incidence	49	41.62	58.08
country	Canada	2014	0_4	incidence	45.29	38.47	53.69
country	Canada	2015	0_4	incidence	52	44.17	61.64
country	Canada	2016	0_4	incidence	48.8	41.45	57.85
country	Canada	2017	0_4	incidence	51	43.32	60.45
country	Canada	2018	0_4	incidence	51.05	43.36	60.51
country	Canada	2019	0_4	incidence	51.97	44.14	61.61
country	Central African Republic	2013	0_4	incidence	3170.75	2651.64	3831.27
country	Central African Republic	2014	0_4	incidence	2457.7	2062.86	2962.54
country	Central African Republic	2015	0_4	incidence	2455.74	2062.38	2961.9
country	Central African Republic	2016	0_4	incidence	2518.91	2116.72	3038.26
country	Central African Republic	2017	0_4	incidence	2465.87	2073.4	2972.9
country	Central African Republic	2018	0_4	incidence	2416.47	2032.5	2911.74
country	Central African Republic	2019	0_4	incidence	2496.22	2099.92	3007.34
country	Chad	2013	0_4	incidence	3286.55	2657.71	4093.29
country	Chad	2014	0_4	incidence	3457.89	2795.15	4306.1
country	Chad	2015	0_4	incidence	3133.23	2539.68	3892.53
country	Chad	2016	0_4	incidence	3517.68	2846.29	4376.38
country	Chad	2017	0_4	incidence	3467.85	2807.1	4313.18
country	Chad	2018	0_4	incidence	3797.46	3068.45	4731.54
country	Chad	2019	0_4	incidence	3259.07	2646.1	4055.48
country	Chile	2013	0_4	incidence	47.68	39.79	57.08
country	Chile	2014	0_4	incidence	45.11	37.64	54
country	Chile	2015	0_4	incidence	51.97	43.83	61.47
country	Chile	2016	0_4	incidence	46.82	39.13	55.97
country	Chile	2017	0_4	incidence	50.61	42.43	60.22
country	Chile	2018	0_4	incidence	51.85	43.45	61.72
country	Chile	2019	0_4	incidence	48.86	40.71	58.51
country	China	2013	0_4	incidence	13232.85	11133.91	15795.03
country	China	2014	0_4	incidence	12639.87	10633.01	15086.19
country	China	2015	0_4	incidence	12184.71	10248.16	14541.91
country	China	2016	0_4	incidence	11802.49	9927.23	14095.28
country	China	2017	0_4	incidence	11588.22	9744.41	13835.62
country	China	2018	0_4	incidence	11049.35	9273.13	13158.84
country	China	2019	0_4	incidence	10573.42	8888.15	12618.65
country	Colombia	2013	0_4	incidence	395.01	336.4	466.99
country	Colombia	2014	0_4	incidence	373.79	317.3	443.72
country	Colombia	2015	0_4	incidence	362.89	307.6	431.37
country	Colombia	2016	0_4	incidence	387.16	328.84	459.21
country	Colombia	2017	0_4	incidence	370.16	313.2	440.49
country	Colombia	2018	0_4	incidence	368.81	313.09	437.81
country	Colombia	2019	0_4	incidence	398.66	338.44	473.21
country	Comoros	2013	0_4	incidence	23.04	19.11	28.21
country	Comoros	2014	0_4	incidence	22.67	18.78	27.82
country	Comoros	2015	0_4	incidence	22.38	18.5	27.47
country	Comoros	2016	0_4	incidence	22.85	18.89	28.05
country	Comoros	2017	0_4	incidence	22.4	18.52	27.49
country	Comoros	2018	0_4	incidence	22.67	18.74	27.82
country	Comoros	2019	0_4	incidence	23.5	19.43	28.84
country	Congo	2013	0_4	incidence	1448.68	1221.9	1743.76
country	Congo	2014	0_4	incidence	1389.22	1166.46	1676.75
country	Congo	2015	0_4	incidence	1492.51	1267.31	1781.21
country	Congo	2016	0_4	incidence	1608.01	1370.68	1912.51
country	Congo	2017	0_4	incidence	1622.58	1386.69	1927.25
country	Congo	2018	0_4	incidence	1603.29	1367.31	1909.42
country	Congo	2019	0_4	incidence	1630.97	1391.17	1941.36
country	Costa Rica	2013	0_4	incidence	14	12	16.4
country	Costa Rica	2014	0_4	incidence	14.57	12.48	17.1
country	Costa Rica	2015	0_4	incidence	12.68	10.82	14.93
country	Costa Rica	2016	0_4	incidence	10.24	8.69	12.14
country	Costa Rica	2017	0_4	incidence	10.13	8.59	12.02
country	Costa Rica	2018	0_4	incidence	10.34	8.73	12.28
country	Costa Rica	2019	0_4	incidence	10.69	9.08	12.65
country	Croatia	2013	0_4	incidence	2.48	2.09	2.95
country	Croatia	2014	0_4	incidence	2.4	2.04	2.84
country	Croatia	2015	0_4	incidence	5	4.24	5.92
country	Croatia	2016	0_4	incidence	1.99	1.68	2.37
country	Croatia	2017	0_4	incidence	1.64	1.39	1.94
country	Croatia	2018	0_4	incidence	1.37	1.16	1.62
country	Croatia	2019	0_4	incidence	1.25	1.05	1.48
country	Cuba	2013	0_4	incidence	10.99	9.2	13.11
country	Cuba	2014	0_4	incidence	10.68	8.94	12.73
country	Cuba	2015	0_4	incidence	10.17	8.52	12.14
country	Cuba	2016	0_4	incidence	10.05	8.42	11.99
country	Cuba	2017	0_4	incidence	10.47	8.77	12.49
country	Cuba	2018	0_4	incidence	10.22	8.55	12.19
country	Cuba	2019	0_4	incidence	8.89	7.44	10.6
country	Cyprus	2013	0_4	incidence	1.33	1.14	1.58
country	Cyprus	2014	0_4	incidence	1.27	1.08	1.5
country	Cyprus	2015	0_4	incidence	2.02	1.73	2.4
country	Cyprus	2016	0_4	incidence	1.83	1.56	2.17
country	Cyprus	2017	0_4	incidence	1.66	1.41	1.96
country	Cyprus	2018	0_4	incidence	1.79	1.53	2.12
country	Cyprus	2019	0_4	incidence	2.11	1.78	2.5
country	Czechia	2013	0_4	incidence	14.03	11.95	16.57
country	Czechia	2014	0_4	incidence	14.11	12.02	16.66
country	Czechia	2015	0_4	incidence	14.82	12.62	17.5
country	Czechia	2016	0_4	incidence	14.67	12.5	17.33
country	Czechia	2017	0_4	incidence	14.25	12.14	16.83
country	Czechia	2018	0_4	incidence	14.88	12.67	17.57
country	Czechia	2019	0_4	incidence	13.62	11.6	16.09
country	Democratic People's Republic of Korea	2013	0_4	incidence	2691.57	2207.56	3306.16
country	Democratic People's Republic of Korea	2014	0_4	incidence	2689.55	2208.41	3297.32
country	Democratic People's Republic of Korea	2015	0_4	incidence	2719.21	2240.97	3320.85
country	Democratic People's Republic of Korea	2016	0_4	incidence	2777.62	2289.32	3391.99
country	Democratic People's Republic of Korea	2017	0_4	incidence	2786.65	2286.28	3419.98
country	Democratic People's Republic of Korea	2018	0_4	incidence	2877.84	2367.77	3535.36
country	Democratic People's Republic of Korea	2019	0_4	incidence	2895.33	2383.44	3551.72
country	Democratic Republic of the Congo	2013	0_4	incidence	28188.57	23328.91	34596.81
country	Democratic Republic of the Congo	2014	0_4	incidence	30005.72	24881.61	36693.69
country	Democratic Republic of the Congo	2015	0_4	incidence	31813.66	26439.26	38841.49
country	Democratic Republic of the Congo	2016	0_4	incidence	32247.61	26800.22	39380.47
country	Democratic Republic of the Congo	2017	0_4	incidence	32890.5	27339.73	40154.38
country	Democratic Republic of the Congo	2018	0_4	incidence	33437.59	27801.83	40812.03
country	Democratic Republic of the Congo	2019	0_4	incidence	34482.83	28677.35	42078.58
country	Denmark	2013	0_4	incidence	12.91	11.01	15.26
country	Denmark	2014	0_4	incidence	11.22	9.57	13.26
country	Denmark	2015	0_4	incidence	11.97	10.21	14.15
country	Denmark	2016	0_4	incidence	10.53	8.98	12.45
country	Denmark	2017	0_4	incidence	8.91	7.6	10.53
country	Denmark	2018	0_4	incidence	9.67	8.25	11.43
country	Denmark	2019	0_4	incidence	9.19	7.84	10.87
country	Djibouti	2013	0_4	incidence	220.26	173.94	279.89
country	Djibouti	2014	0_4	incidence	146.82	115.12	187.14
country	Djibouti	2015	0_4	incidence	175.22	138.38	223.22
country	Djibouti	2016	0_4	incidence	167.42	132.4	212.84
country	Djibouti	2017	0_4	incidence	130.38	103.14	165.8
country	Djibouti	2018	0_4	incidence	119.43	94.44	151.79
country	Djibouti	2019	0_4	incidence	102.54	81.1	130.1
country	Dominican Republic	2013	0_4	incidence	187.81	156.84	226.1
country	Dominican Republic	2014	0_4	incidence	181.47	151.55	218.47
country	Dominican Republic	2015	0_4	incidence	181.8	151.83	218.87
country	Dominican Republic	2016	0_4	incidence	169.65	141.7	204.26
country	Dominican Republic	2017	0_4	incidence	151.16	126.26	182
country	Dominican Republic	2018	0_4	incidence	148.49	124.05	178.81
country	Dominican Republic	2019	0_4	incidence	136.48	114.02	164.34
country	Ecuador	2013	0_4	incidence	235.83	199.92	281.4
country	Ecuador	2014	0_4	incidence	226.95	192.57	270.63
country	Ecuador	2015	0_4	incidence	225.5	191.57	268.69
country	Ecuador	2016	0_4	incidence	237.19	202.36	281.59
country	Ecuador	2017	0_4	incidence	246.45	209.35	293.56
country	Ecuador	2018	0_4	incidence	244.77	207.45	292.34
country	Ecuador	2019	0_4	incidence	267.88	227.96	318.5
country	Egypt	2013	0_4	incidence	620.03	518.45	750.8
country	Egypt	2014	0_4	incidence	603.67	506.43	729.49
country	Egypt	2015	0_4	incidence	609.53	511.42	736.47
country	Egypt	2016	0_4	incidence	621.88	522.02	751.36
country	Egypt	2017	0_4	incidence	685.14	581.93	817.39
country	Egypt	2018	0_4	incidence	555.36	467.3	669.89
country	Egypt	2019	0_4	incidence	503.57	423.38	608.43
country	El Salvador	2013	0_4	incidence	94.02	79.62	112.02
country	El Salvador	2014	0_4	incidence	98.89	84.07	117.18
country	El Salvador	2015	0_4	incidence	94.77	79.04	114.07
country	El Salvador	2016	0_4	incidence	126.43	107.43	150.12
country	El Salvador	2017	0_4	incidence	155.33	132.4	183.55
country	El Salvador	2018	0_4	incidence	152.14	130.07	179.71
country	El Salvador	2019	0_4	incidence	125.2	107.27	147.49
country	Equatorial Guinea	2013	0_4	incidence	134.7	113.08	162.66
country	Equatorial Guinea	2014	0_4	incidence	144.9	121.45	174.92
country	Equatorial Guinea	2015	0_4	incidence	168.18	141.74	202.47
country	Equatorial Guinea	2016	0_4	incidence	171.42	143.78	206.66
country	Equatorial Guinea	2017	0_4	incidence	184.48	154.96	222.26
country	Equatorial Guinea	2018	0_4	incidence	197.34	165.93	237.55
country	Equatorial Guinea	2019	0_4	incidence	185.28	155.95	222.94
country	Eritrea	2013	0_4	incidence	389.76	313.91	489.09
country	Eritrea	2014	0_4	incidence	312.47	251.82	392.08
country	Eritrea	2015	0_4	incidence	264.94	213.7	332.41
country	Eritrea	2016	0_4	incidence	270.85	218.5	339.72
country	Eritrea	2017	0_4	incidence	241.65	195.04	302.98
country	Eritrea	2018	0_4	incidence	218.49	176.44	273.86
country	Eritrea	2019	0_4	incidence	220.85	178.43	276.74
country	Estonia	2013	0_4	incidence	2.15	1.84	2.52
country	Estonia	2014	0_4	incidence	1.93	1.66	2.26
country	Estonia	2015	0_4	incidence	1.68	1.44	1.97
country	Estonia	2016	0_4	incidence	2	1.72	2.34
country	Estonia	2017	0_4	incidence	1.36	1.17	1.59
country	Estonia	2018	0_4	incidence	1.25	1.07	1.45
country	Estonia	2019	0_4	incidence	1.16	1	1.35
country	Eswatini	2013	0_4	incidence	492.02	403.45	601.53
country	Eswatini	2014	0_4	incidence	391.17	322.11	476.5
country	Eswatini	2015	0_4	incidence	284	235.78	343.41
country	Eswatini	2016	0_4	incidence	229.45	190.89	277.65
country	Eswatini	2017	0_4	incidence	203.16	168.92	246.02
country	Eswatini	2018	0_4	incidence	176.47	146.69	213.74
country	Eswatini	2019	0_4	incidence	193.17	160.65	233.72
country	Ethiopia	2013	0_4	incidence	21234.58	17572.51	25975.31
country	Ethiopia	2014	0_4	incidence	19574.39	16211.54	23971.47
country	Ethiopia	2015	0_4	incidence	18177.37	15061.05	22223.67
country	Ethiopia	2016	0_4	incidence	16713.5	13867.35	20444.59
country	Ethiopia	2017	0_4	incidence	15373.83	12755.84	18804.17
country	Ethiopia	2018	0_4	incidence	14462.07	12008.93	17679.12
country	Ethiopia	2019	0_4	incidence	13808.96	11458.55	16882.08
country	Fiji	2013	0_4	incidence	11.03	9.16	13.44
country	Fiji	2014	0_4	incidence	16.26	13.5	19.81
country	Fiji	2015	0_4	incidence	24	19.94	29.26
country	Fiji	2016	0_4	incidence	21	17.45	25.61
country	Fiji	2017	0_4	incidence	22	18.29	26.83
country	Fiji	2018	0_4	incidence	30	24.94	36.59
country	Fiji	2019	0_4	incidence	47	39.09	57.32
country	Finland	2013	0_4	incidence	6.62	5.64	7.79
country	Finland	2014	0_4	incidence	6.12	5.21	7.19
country	Finland	2015	0_4	incidence	6.42	5.47	7.56
country	Finland	2016	0_4	incidence	5.25	4.47	6.18
country	Finland	2017	0_4	incidence	5.29	4.51	6.23
country	Finland	2018	0_4	incidence	4.94	4.2	5.81
country	Finland	2019	0_4	incidence	6.04	5.14	7.11
country	France	2013	0_4	incidence	195.31	166.11	231.92
country	France	2014	0_4	incidence	187.41	159.39	222.54
country	France	2015	0_4	incidence	182.6	155.3	216.83
country	France	2016	0_4	incidence	191.42	162.8	227.3
country	France	2017	0_4	incidence	197	167.55	233.93
country	France	2018	0_4	incidence	189.5	161.17	225.02
country	France	2019	0_4	incidence	184.69	157.2	218.88
country	Gabon	2013	0_4	incidence	610.98	515.38	734.48
country	Gabon	2014	0_4	incidence	614.6	519.54	738.11
country	Gabon	2015	0_4	incidence	569.82	476.09	688.97
country	Gabon	2016	0_4	incidence	651.58	548.25	783.26
country	Gabon	2017	0_4	incidence	656.05	553.04	788.02
country	Gabon	2018	0_4	incidence	686.62	585.18	820.26
country	Gabon	2019	0_4	incidence	669.11	565.03	803.88
country	Gambia	2013	0_4	incidence	337.41	276.03	417.37
country	Gambia	2014	0_4	incidence	350.64	288.47	432.45
country	Gambia	2015	0_4	incidence	350.79	287.1	433.96
country	Gambia	2016	0_4	incidence	357.49	292.52	442.26
country	Gambia	2017	0_4	incidence	386.33	318.77	475.36
country	Gambia	2018	0_4	incidence	390.53	322.28	480.35
country	Gambia	2019	0_4	incidence	388.09	321.36	476.01
country	Georgia	2013	0_4	incidence	51	43.38	60.47
country	Georgia	2014	0_4	incidence	40.64	34.5	48.17
country	Georgia	2015	0_4	incidence	38.05	32.33	45.04
country	Georgia	2016	0_4	incidence	34	28.68	40.5
country	Georgia	2017	0_4	incidence	32.48	27.58	38.52
country	Georgia	2018	0_4	incidence	29.34	24.8	34.92
country	Georgia	2019	0_4	incidence	27.44	23.27	32.56
country	Germany	2013	0_4	incidence	115.9	98.19	136.7
country	Germany	2014	0_4	incidence	121.8	103.18	143.65
country	Germany	2015	0_4	incidence	161.37	136.71	190.33
country	Germany	2016	0_4	incidence	168.55	142.78	198.78
country	Germany	2017	0_4	incidence	163.33	138.37	192.58
country	Germany	2018	0_4	incidence	166.17	140.78	195.93
country	Germany	2019	0_4	incidence	131.41	111.32	154.95
country	Ghana	2013	0_4	incidence	3037.95	2514.67	3724.35
country	Ghana	2014	0_4	incidence	2954.94	2443.6	3627.4
country	Ghana	2015	0_4	incidence	2952.93	2452.81	3613.9
country	Ghana	2016	0_4	incidence	2914.64	2432.74	3552.74
country	Ghana	2017	0_4	incidence	2720.25	2254.6	3335.91
country	Ghana	2018	0_4	incidence	2673.23	2221.35	3270.34
country	Ghana	2019	0_4	incidence	2675.44	2228.67	3266.78
country	Greece	2013	0_4	incidence	12	10.17	14.13
country	Greece	2014	0_4	incidence	10.95	9.28	12.9
country	Greece	2015	0_4	incidence	9.53	8.07	11.22
country	Greece	2016	0_4	incidence	8.58	7.27	10.1
country	Greece	2017	0_4	incidence	8.93	7.56	10.52
country	Greece	2018	0_4	incidence	8.32	7.06	9.81
country	Greece	2019	0_4	incidence	8.46	7.03	10.08
country	Grenada	2013	0_4	incidence	0.06	0.05	0.07
country	Grenada	2014	0_4	incidence	0	0	0
country	Grenada	2015	0_4	incidence	0.34	0.29	0.41
country	Grenada	2016	0_4	incidence	0.39	0.33	0.47
country	Grenada	2017	0_4	incidence	0.17	0.14	0.2
country	Grenada	2018	0_4	incidence	0.11	0.09	0.13
country	Grenada	2019	0_4	incidence	0.15	0.13	0.18
country	Guam	2013	0_4	incidence	8	6.69	9.62
country	Guam	2014	0_4	incidence	3.06	2.56	3.68
country	Guam	2015	0_4	incidence	9	7.52	10.83
country	Guam	2016	0_4	incidence	7	5.85	8.42
country	Guam	2017	0_4	incidence	4.49	3.75	5.4
country	Guam	2018	0_4	incidence	3.72	3.11	4.48
country	Guam	2019	0_4	incidence	8	6.69	9.63
country	Guatemala	2013	0_4	incidence	205.56	174.47	245.39
country	Guatemala	2014	0_4	incidence	191.06	161.76	228.89
country	Guatemala	2015	0_4	incidence	199.06	168.86	237.86
country	Guatemala	2016	0_4	incidence	189.3	160.85	225.79
country	Guatemala	2017	0_4	incidence	208.61	178.4	247.54
country	Guatemala	2018	0_4	incidence	212	179.89	253.13
country	Guatemala	2019	0_4	incidence	203.78	173.35	242.94
country	Guinea	2013	0_4	incidence	2212.8	1862.47	2664.2
country	Guinea	2014	0_4	incidence	2379.39	2006.31	2864.34
country	Guinea	2015	0_4	incidence	2246.69	1892.9	2706.7
country	Guinea	2016	0_4	incidence	2304.55	1939.85	2777.02
country	Guinea	2017	0_4	incidence	2264.73	1907.39	2727.86
country	Guinea	2018	0_4	incidence	2334.5	1966.24	2810.52
country	Guinea	2019	0_4	incidence	2393.72	2017.06	2880.17
country	Guinea-Bissau	2013	0_4	incidence	538.42	447.49	655.87
country	Guinea-Bissau	2014	0_4	incidence	538.99	447.92	656.79
country	Guinea-Bissau	2015	0_4	incidence	550.3	457.98	671.07
country	Guinea-Bissau	2016	0_4	incidence	553.11	460.88	673.63
country	Guinea-Bissau	2017	0_4	incidence	558.46	466.05	679.41
country	Guinea-Bissau	2018	0_4	incidence	564.16	470.99	686.33
country	Guinea-Bissau	2019	0_4	incidence	603.12	504.49	731.84
country	Guyana	2013	0_4	incidence	35.34	29.2	43.33
country	Guyana	2014	0_4	incidence	28.06	23.16	34.44
country	Guyana	2015	0_4	incidence	29.23	24.14	35.84
country	Guyana	2016	0_4	incidence	30.97	25.72	37.69
country	Guyana	2017	0_4	incidence	27.08	22.42	33.07
country	Guyana	2018	0_4	incidence	25.47	21.05	31.21
country	Guyana	2019	0_4	incidence	23.6	19.51	28.9
country	Haiti	2013	0_4	incidence	1120.9	956.31	1324.21
country	Haiti	2014	0_4	incidence	1101.29	939.05	1299.52
country	Haiti	2015	0_4	incidence	1053.6	899.28	1244.27
country	Haiti	2016	0_4	incidence	977.87	833.62	1155.11
country	Haiti	2017	0_4	incidence	952.29	811.69	1124.5
country	Haiti	2018	0_4	incidence	929.87	791.65	1099.63
country	Haiti	2019	0_4	incidence	948.68	809.27	1123.17
country	Honduras	2013	0_4	incidence	165.38	138.47	199.28
country	Honduras	2014	0_4	incidence	151.06	126.6	181.71
country	Honduras	2015	0_4	incidence	150.79	126.55	181.12
country	Honduras	2016	0_4	incidence	146.64	123.25	175.72
country	Honduras	2017	0_4	incidence	139.68	117.71	167.42
country	Honduras	2018	0_4	incidence	135.15	113.59	161.96
country	Honduras	2019	0_4	incidence	120.12	101.78	143.41
country	Hungary	2013	0_4	incidence	6	5.06	7.13
country	Hungary	2014	0_4	incidence	3.96	3.34	4.71
country	Hungary	2015	0_4	incidence	4.23	3.57	5.03
country	Hungary	2016	0_4	incidence	3.57	3.01	4.25
country	Hungary	2017	0_4	incidence	3.18	2.68	3.78
country	Hungary	2018	0_4	incidence	2.69	2.27	3.2
country	Hungary	2019	0_4	incidence	5	4.21	5.94
country	Iceland	2013	0_4	incidence	0.61	0.52	0.73
country	Iceland	2014	0_4	incidence	0.41	0.35	0.49
country	Iceland	2015	0_4	incidence	0.36	0.31	0.43
country	Iceland	2016	0_4	incidence	0.3	0.26	0.36
country	Iceland	2017	0_4	incidence	0.63	0.54	0.75
country	Iceland	2018	0_4	incidence	0.37	0.31	0.44
country	Iceland	2019	0_4	incidence	0.61	0.52	0.73
country	India	2013	0_4	incidence	115534.34	90685.46	148355.35
country	India	2014	0_4	incidence	112190.75	88246.31	143922.65
country	India	2015	0_4	incidence	108736.17	85623	138924.27
country	India	2016	0_4	incidence	100764.63	79273.81	129209.8
country	India	2017	0_4	incidence	93514.61	73430.76	119803.67
country	India	2018	0_4	incidence	90280.49	70955.81	115512.06
country	India	2019	0_4	incidence	87167.69	68590.62	111402.43
country	Indonesia	2013	0_4	incidence	34832.15	28173.06	43508.36
country	Indonesia	2014	0_4	incidence	34670.17	28050.34	43295.4
country	Indonesia	2015	0_4	incidence	34203.28	27675.33	42708.01
country	Indonesia	2016	0_4	incidence	34050.57	27576.3	42485.31
country	Indonesia	2017	0_4	incidence	32373.32	26199.35	40389.04
country	Indonesia	2018	0_4	incidence	33786	27391.38	42071.74
country	Indonesia	2019	0_4	incidence	35924	29158.44	44769.58
country	Iran (Islamic Republic of)	2013	0_4	incidence	366.42	306.04	442.47
country	Iran (Islamic Republic of)	2014	0_4	incidence	337.39	281.79	407.42
country	Iran (Islamic Republic of)	2015	0_4	incidence	335.54	280.25	405.2
country	Iran (Islamic Republic of)	2016	0_4	incidence	308.07	257.31	372.02
country	Iran (Islamic Republic of)	2017	0_4	incidence	283.04	236.42	341.77
country	Iran (Islamic Republic of)	2018	0_4	incidence	284.31	237.46	343.28
country	Iran (Islamic Republic of)	2019	0_4	incidence	271.52	226.75	327.79
country	Iraq	2013	0_4	incidence	958.81	791.46	1179.04
country	Iraq	2014	0_4	incidence	945.28	780.95	1162.43
country	Iraq	2015	0_4	incidence	977.5	814.88	1194.98
country	Iraq	2016	0_4	incidence	1076.52	899.31	1307.77
country	Iraq	2017	0_4	incidence	977.57	812.4	1194.46
country	Iraq	2018	0_4	incidence	948.87	790.71	1159.32
country	Iraq	2019	0_4	incidence	910.57	755.54	1115.75
country	Ireland	2013	0_4	incidence	7	6.08	8.13
country	Ireland	2014	0_4	incidence	5.88	5.11	6.83
country	Ireland	2015	0_4	incidence	5.52	4.78	6.41
country	Ireland	2016	0_4	incidence	11.8	10.05	13.96
country	Ireland	2017	0_4	incidence	13.78	11.7	16.36
country	Ireland	2018	0_4	incidence	13.03	11.06	15.47
country	Ireland	2019	0_4	incidence	10.47	8.89	12.43
country	Israel	2013	0_4	incidence	21.4	17.98	25.87
country	Israel	2014	0_4	incidence	27	22.69	32.63
country	Israel	2015	0_4	incidence	19.72	16.57	23.83
country	Israel	2016	0_4	incidence	17.93	15.07	21.67
country	Israel	2017	0_4	incidence	16.63	13.97	20.09
country	Israel	2018	0_4	incidence	20.74	17.43	25.07
country	Israel	2019	0_4	incidence	15.43	12.97	18.65
country	Italy	2013	0_4	incidence	82.37	70.02	97.75
country	Italy	2014	0_4	incidence	93.03	79.01	110.49
country	Italy	2015	0_4	incidence	91.1	77.44	108.12
country	Italy	2016	0_4	incidence	96.22	81.8	114.13
country	Italy	2017	0_4	incidence	96.79	82.25	114.76
country	Italy	2018	0_4	incidence	93.14	79.13	110.45
country	Italy	2019	0_4	incidence	93.82	79.18	112.59
country	Jamaica	2013	0_4	incidence	5	4.23	5.95
country	Jamaica	2014	0_4	incidence	5	4.25	5.92
country	Jamaica	2015	0_4	incidence	3.11	2.61	3.73
country	Jamaica	2016	0_4	incidence	3.2	2.69	3.82
country	Jamaica	2017	0_4	incidence	11	9.31	13.09
country	Jamaica	2018	0_4	incidence	6	5.08	7.14
country	Jamaica	2019	0_4	incidence	9	7.56	10.77
country	Japan	2013	0_4	incidence	160.49	135.94	190.69
country	Japan	2014	0_4	incidence	152.54	129.22	181.24
country	Japan	2015	0_4	incidence	151.52	130.02	177.9
country	Japan	2016	0_4	incidence	122.64	103.02	146.76
country	Japan	2017	0_4	incidence	121.16	102.63	143.95
country	Japan	2018	0_4	incidence	104.62	87.62	125.39
country	Japan	2019	0_4	incidence	93.05	77.89	111.6
country	Jordan	2013	0_4	incidence	20.96	17.57	25.29
country	Jordan	2014	0_4	incidence	22.95	19.35	27.58
country	Jordan	2015	0_4	incidence	23.46	19.67	28.3
country	Jordan	2016	0_4	incidence	21.84	18.29	26.38
country	Jordan	2017	0_4	incidence	26.5	22.19	32.01
country	Jordan	2018	0_4	incidence	20.24	17.09	24.27
country	Jordan	2019	0_4	incidence	24.41	20.77	28.91
country	Kazakhstan	2013	0_4	incidence	314.53	268.73	370.09
country	Kazakhstan	2014	0_4	incidence	284.51	242.86	334.61
country	Kazakhstan	2015	0_4	incidence	249.98	213.61	294.19
country	Kazakhstan	2016	0_4	incidence	232.36	198.36	274.06
country	Kazakhstan	2017	0_4	incidence	211.17	180.51	248.45
country	Kazakhstan	2018	0_4	incidence	208.97	178.63	245.83
country	Kazakhstan	2019	0_4	incidence	266.08	230.19	309.22
country	Kenya	2013	0_4	incidence	16275.6	13639.74	19641.75
country	Kenya	2014	0_4	incidence	14929.7	12485.45	18076.1
country	Kenya	2015	0_4	incidence	14037.25	11786.92	16894.92
country	Kenya	2016	0_4	incidence	11296.97	9383.95	13768.04
country	Kenya	2017	0_4	incidence	11036.65	9273.51	13280.99
country	Kenya	2018	0_4	incidence	9444.9	7891.78	11427.58
country	Kenya	2019	0_4	incidence	8521.73	7116.01	10313.73
country	Kiribati	2013	0_4	incidence	37	30.56	45.31
country	Kiribati	2014	0_4	incidence	35.45	29.55	43.05
country	Kiribati	2015	0_4	incidence	66	54.78	80.19
country	Kiribati	2016	0_4	incidence	54	44.83	65.61
country	Kiribati	2017	0_4	incidence	26	21.49	31.84
country	Kiribati	2018	0_4	incidence	21.71	17.94	26.58
country	Kiribati	2019	0_4	incidence	26.35	21.77	32.25
country	Kuwait	2013	0_4	incidence	18.64	15.64	22.25
country	Kuwait	2014	0_4	incidence	18.18	15.26	21.7
country	Kuwait	2015	0_4	incidence	17.68	14.84	21.11
country	Kuwait	2016	0_4	incidence	20.09	16.97	23.88
country	Kuwait	2017	0_4	incidence	21.94	18.41	26.2
country	Kuwait	2018	0_4	incidence	19.24	16.26	22.88
country	Kuwait	2019	0_4	incidence	18.45	15.58	21.93
country	Kyrgyzstan	2013	0_4	incidence	149.69	125.71	179.56
country	Kyrgyzstan	2014	0_4	incidence	141.75	119.61	169.73
country	Kyrgyzstan	2015	0_4	incidence	157.87	133.21	189.03
country	Kyrgyzstan	2016	0_4	incidence	159.23	134.36	190.66
country	Kyrgyzstan	2017	0_4	incidence	148.45	125.27	177.75
country	Kyrgyzstan	2018	0_4	incidence	135.61	114.43	162.37
country	Kyrgyzstan	2019	0_4	incidence	130.88	110.86	156.36
country	Lao People's Democratic Republic	2013	0_4	incidence	923.27	768.71	1124.5
country	Lao People's Democratic Republic	2014	0_4	incidence	883.62	735.67	1076.3
country	Lao People's Democratic Republic	2015	0_4	incidence	778.7	648.42	948.67
country	Lao People's Democratic Republic	2016	0_4	incidence	781.84	651.92	950.15
country	Lao People's Democratic Republic	2017	0_4	incidence	742.43	618.57	904.59
country	Lao People's Democratic Republic	2018	0_4	incidence	676.05	563.71	821.61
country	Lao People's Democratic Republic	2019	0_4	incidence	633.05	527.97	768.83
country	Latvia	2013	0_4	incidence	13	11.13	15.23
country	Latvia	2014	0_4	incidence	17	14.6	19.8
country	Latvia	2015	0_4	incidence	6.28	5.39	7.33
country	Latvia	2016	0_4	incidence	10	8.54	11.78
country	Latvia	2017	0_4	incidence	7	5.97	8.25
country	Latvia	2018	0_4	incidence	4.63	3.96	5.44
country	Latvia	2019	0_4	incidence	4.24	3.62	5
country	Lebanon	2013	0_4	incidence	49.3	41.15	59.51
country	Lebanon	2014	0_4	incidence	50.8	42.4	61.32
country	Lebanon	2015	0_4	incidence	50.31	41.99	60.73
country	Lebanon	2016	0_4	incidence	49.46	41.28	59.69
country	Lebanon	2017	0_4	incidence	46.58	38.88	56.22
country	Lebanon	2018	0_4	incidence	47.4	39.56	57.2
country	Lebanon	2019	0_4	incidence	51.95	43.36	62.68
country	Lesotho	2013	0_4	incidence	1028.49	831.93	1279.16
country	Lesotho	2014	0_4	incidence	886.44	722.07	1095.6
country	Lesotho	2015	0_4	incidence	814.2	669.69	999.56
country	Lesotho	2016	0_4	incidence	737.49	608.33	903.11
country	Lesotho	2017	0_4	incidence	679.38	561.02	830.23
country	Lesotho	2018	0_4	incidence	616.46	509.94	751.79
country	Lesotho	2019	0_4	incidence	667.42	554.04	812.44
country	Liberia	2013	0_4	incidence	1054.32	890.94	1265.28
country	Liberia	2014	0_4	incidence	1155.75	980.85	1378.76
country	Liberia	2015	0_4	incidence	1090.48	920.9	1309.1
country	Liberia	2016	0_4	incidence	978.99	815.63	1187.49
country	Liberia	2017	0_4	incidence	1047.77	884.88	1257.84
country	Liberia	2018	0_4	incidence	1054.47	886.75	1269.9
country	Liberia	2019	0_4	incidence	1106.99	935.24	1327.78
country	Libya	2013	0_4	incidence	81.96	68.54	99.26
country	Libya	2014	0_4	incidence	80.89	67.63	98.01
country	Libya	2015	0_4	incidence	82.94	69.33	100.54
country	Libya	2016	0_4	incidence	80.99	67.67	98.14
country	Libya	2017	0_4	incidence	78.55	65.62	95.1
country	Libya	2018	0_4	incidence	102.14	87.01	121.16
country	Libya	2019	0_4	incidence	144.52	123.09	171.78
country	Lithuania	2013	0_4	incidence	11.56	9.82	13.66
country	Lithuania	2014	0_4	incidence	11	9.34	13
country	Lithuania	2015	0_4	incidence	10.85	9.24	12.77
country	Lithuania	2016	0_4	incidence	12	10.19	14.19
country	Lithuania	2017	0_4	incidence	11	9.37	12.95
country	Lithuania	2018	0_4	incidence	8.72	7.45	10.25
country	Lithuania	2019	0_4	incidence	7.47	6.37	8.8
country	Luxembourg	2013	0_4	incidence	1.64	1.4	1.94
country	Luxembourg	2014	0_4	incidence	1.04	0.89	1.23
country	Luxembourg	2015	0_4	incidence	2	1.71	2.37
country	Luxembourg	2016	0_4	incidence	1.22	1.04	1.44
country	Luxembourg	2017	0_4	incidence	1.35	1.15	1.6
country	Luxembourg	2018	0_4	incidence	1.73	1.47	2.04
country	Luxembourg	2019	0_4	incidence	1.83	1.56	2.17
country	Madagascar	2013	0_4	incidence	5365.16	4432.63	6590.19
country	Madagascar	2014	0_4	incidence	5418.55	4483.66	6644.1
country	Madagascar	2015	0_4	incidence	5608.95	4650.65	6874.6
country	Madagascar	2016	0_4	incidence	5702.36	4731	6988.81
country	Madagascar	2017	0_4	incidence	5805.34	4821.52	7108.72
country	Madagascar	2018	0_4	incidence	5813.97	4834.74	7110.83
country	Madagascar	2019	0_4	incidence	5880.78	4891.38	7173.28
country	Malawi	2013	0_4	incidence	3555.49	2963.33	4294.12
country	Malawi	2014	0_4	incidence	3292.24	2743.81	3981.41
country	Malawi	2015	0_4	incidence	3186.41	2691.72	3825.26
country	Malawi	2016	0_4	incidence	3058.34	2598.14	3650.91
country	Malawi	2017	0_4	incidence	2873.14	2435.42	3439.88
country	Malawi	2018	0_4	incidence	2716.78	2292.09	3269.74
country	Malawi	2019	0_4	incidence	2274.1	1924.41	2732.71
country	Malaysia	2013	0_4	incidence	893.46	730.64	1100.13
country	Malaysia	2014	0_4	incidence	912.19	745.99	1123.17
country	Malaysia	2015	0_4	incidence	864.9	707.34	1064.93
country	Malaysia	2016	0_4	incidence	923.23	755.05	1136.75
country	Malaysia	2017	0_4	incidence	919.92	753.97	1130.61
country	Malaysia	2018	0_4	incidence	896.17	732.9	1103.44
country	Malaysia	2019	0_4	incidence	880.75	720.26	1084.46
country	Maldives	2013	0_4	incidence	5.75	4.53	7.31
country	Maldives	2014	0_4	incidence	6.13	4.82	7.78
country	Maldives	2015	0_4	incidence	6.8	5.36	8.64
country	Maldives	2016	0_4	incidence	7.08	5.58	8.98
country	Maldives	2017	0_4	incidence	5.44	4.29	6.9
country	Maldives	2018	0_4	incidence	5.2	4.11	6.6
country	Maldives	2019	0_4	incidence	5.61	4.43	7.11
country	Mali	2013	0_4	incidence	1608.32	1330.76	1973.39
country	Mali	2014	0_4	incidence	1540.02	1275.53	1887.65
country	Mali	2015	0_4	incidence	1497.78	1237.01	1837.33
country	Mali	2016	0_4	incidence	1446.59	1193.34	1776.45
country	Mali	2017	0_4	incidence	1417.64	1168.47	1742.74
country	Mali	2018	0_4	incidence	1400.18	1154.14	1720.46
country	Mali	2019	0_4	incidence	1386.9	1143.93	1705.1
country	Malta	2013	0_4	incidence	1.75	1.49	2.07
country	Malta	2014	0_4	incidence	1.58	1.34	1.86
country	Malta	2015	0_4	incidence	1.13	0.96	1.33
country	Malta	2016	0_4	incidence	1.79	1.52	2.11
country	Malta	2017	0_4	incidence	1.49	1.27	1.76
country	Malta	2018	0_4	incidence	1.89	1.61	2.23
country	Malta	2019	0_4	incidence	1.8	1.5	2.13
country	Mauritania	2013	0_4	incidence	333.26	272.9	412.65
country	Mauritania	2014	0_4	incidence	336.86	276.14	416.69
country	Mauritania	2015	0_4	incidence	353.67	291.52	435.22
country	Mauritania	2016	0_4	incidence	338.53	279.42	416.76
country	Mauritania	2017	0_4	incidence	319.37	262.95	393.91
country	Mauritania	2018	0_4	incidence	305.65	251.7	376.9
country	Mauritania	2019	0_4	incidence	295.83	243.87	364.64
country	Mauritius	2013	0_4	incidence	3.06	2.47	3.81
country	Mauritius	2014	0_4	incidence	3.06	2.49	3.81
country	Mauritius	2015	0_4	incidence	2.95	2.39	3.67
country	Mauritius	2016	0_4	incidence	2.71	2.19	3.37
country	Mauritius	2017	0_4	incidence	2.62	2.11	3.25
country	Mauritius	2018	0_4	incidence	2.72	2.2	3.38
country	Mauritius	2019	0_4	incidence	2.66	2.15	3.3
country	Mexico	2013	0_4	incidence	770.8	654.76	915.24
country	Mexico	2014	0_4	incidence	715.08	601.63	856.42
country	Mexico	2015	0_4	incidence	709.76	595.33	852.52
country	Mexico	2016	0_4	incidence	715.01	598.67	859.25
country	Mexico	2017	0_4	incidence	740.1	625.03	882.18
country	Mexico	2018	0_4	incidence	728.82	613.16	872.87
country	Mexico	2019	0_4	incidence	891.57	767.46	1045.87
country	Micronesia (Federated States of)	2013	0_4	incidence	8.56	7.29	10.15
country	Micronesia (Federated States of)	2014	0_4	incidence	18	15.3	21.35
country	Micronesia (Federated States of)	2015	0_4	incidence	7	5.95	8.31
country	Micronesia (Federated States of)	2016	0_4	incidence	26	21.99	31
country	Micronesia (Federated States of)	2017	0_4	incidence	21	17.76	24.98
country	Micronesia (Federated States of)	2018	0_4	incidence	6	5.08	7.13
country	Micronesia (Federated States of)	2019	0_4	incidence	6	5.09	7.12
country	Mongolia	2013	0_4	incidence	163.77	136.92	198.22
country	Mongolia	2014	0_4	incidence	179.76	150.29	217.56
country	Mongolia	2015	0_4	incidence	181.26	151.54	219.39
country	Mongolia	2016	0_4	incidence	183.02	153.01	221.53
country	Mongolia	2017	0_4	incidence	182.26	152.37	220.62
country	Mongolia	2018	0_4	incidence	193.67	161.9	234.44
country	Mongolia	2019	0_4	incidence	198.71	166.12	240.54
country	Montenegro	2013	0_4	incidence	1.24	1.07	1.45
country	Montenegro	2014	0_4	incidence	1.2	1.03	1.39
country	Montenegro	2015	0_4	incidence	1	0.86	1.16
country	Montenegro	2016	0_4	incidence	1.05	0.91	1.21
country	Montenegro	2017	0_4	incidence	0.94	0.82	1.09
country	Montenegro	2018	0_4	incidence	2	1.72	2.33
country	Montenegro	2019	0_4	incidence	0.79	0.68	0.92
country	Morocco	2013	0_4	incidence	961.25	807.46	1156.42
country	Morocco	2014	0_4	incidence	990.89	832.19	1191.74
country	Morocco	2015	0_4	incidence	1012.68	850.35	1217.65
country	Morocco	2016	0_4	incidence	1038.67	872.07	1248.68
country	Morocco	2017	0_4	incidence	1017.63	854.31	1223.43
country	Morocco	2018	0_4	incidence	985.28	827.04	1184.67
country	Morocco	2019	0_4	incidence	951.89	798.86	1144.3
country	Mozambique	2013	0_4	incidence	12345.4	10170.25	15114.75
country	Mozambique	2014	0_4	incidence	12294.51	10155.02	14965.02
country	Mozambique	2015	0_4	incidence	12464.23	10310.98	15151.19
country	Mozambique	2016	0_4	incidence	12577.96	10414.31	15283.13
country	Mozambique	2017	0_4	incidence	12747.61	10576.15	15472.1
country	Mozambique	2018	0_4	incidence	12797.85	10647.24	15541.1
country	Mozambique	2019	0_4	incidence	10064.98	8386.35	12166
country	Myanmar	2013	0_4	incidence	6713.77	5591.48	8166.6
country	Myanmar	2014	0_4	incidence	15778	13120.94	19247.01
country	Myanmar	2015	0_4	incidence	14013	11634.15	17096.99
country	Myanmar	2016	0_4	incidence	13843	11540.55	16808.35
country	Myanmar	2017	0_4	incidence	13176	10985.08	16027.26
country	Myanmar	2018	0_4	incidence	11959	9982.71	14508.71
country	Myanmar	2019	0_4	incidence	11236	9390.57	13629.73
country	Namibia	2013	0_4	incidence	1012.87	834.27	1244.55
country	Namibia	2014	0_4	incidence	893.74	734.31	1100.44
country	Namibia	2015	0_4	incidence	908.45	750.37	1113.93
country	Namibia	2016	0_4	incidence	880.38	730.81	1076.03
country	Namibia	2017	0_4	incidence	816.3	674.92	999.79
country	Namibia	2018	0_4	incidence	743.31	614.79	910.05
country	Namibia	2019	0_4	incidence	697.95	578.8	852.74
country	Nepal	2013	0_4	incidence	1757.56	1465.74	2141.59
country	Nepal	2014	0_4	incidence	1635.04	1360.21	1999.11
country	Nepal	2015	0_4	incidence	1697.87	1421.35	2061.41
country	Nepal	2016	0_4	incidence	1658.6	1389.42	2010.9
country	Nepal	2017	0_4	incidence	1558.17	1303.39	1893.56
country	Nepal	2018	0_4	incidence	1477.61	1234.74	1796.54
country	Nepal	2019	0_4	incidence	2278.95	1904.46	2770.18
country	Netherlands	2013	0_4	incidence	28.85	24.56	34.01
country	Netherlands	2014	0_4	incidence	28.36	24.14	33.44
country	Netherlands	2015	0_4	incidence	29.49	25.11	34.78
country	Netherlands	2016	0_4	incidence	30.14	25.66	35.54
country	Netherlands	2017	0_4	incidence	26.65	22.69	31.42
country	Netherlands	2018	0_4	incidence	26.91	22.91	31.73
country	Netherlands	2019	0_4	incidence	24.95	21.24	29.41
country	New Zealand	2013	0_4	incidence	13.1	11.13	15.55
country	New Zealand	2014	0_4	incidence	14	11.9	16.62
country	New Zealand	2015	0_4	incidence	13.71	11.65	16.27
country	New Zealand	2016	0_4	incidence	13.28	11.29	15.77
country	New Zealand	2017	0_4	incidence	13.41	11.39	15.92
country	New Zealand	2018	0_4	incidence	13.26	11.27	15.74
country	New Zealand	2019	0_4	incidence	14.62	12.42	17.36
country	Nicaragua	2013	0_4	incidence	132.09	110.37	159.23
country	Nicaragua	2014	0_4	incidence	124.69	104.18	150.32
country	Nicaragua	2015	0_4	incidence	114.04	95.27	137.46
country	Nicaragua	2016	0_4	incidence	103.71	86.65	125.02
country	Nicaragua	2017	0_4	incidence	97.37	81.36	117.38
country	Nicaragua	2018	0_4	incidence	87.96	73.5	106.03
country	Nicaragua	2019	0_4	incidence	89.11	74.45	107.43
country	Niger	2013	0_4	incidence	4255.87	3428.94	5319.34
country	Niger	2014	0_4	incidence	3094.95	2493.35	3883.86
country	Niger	2015	0_4	incidence	2903.2	2330.52	3654.36
country	Niger	2016	0_4	incidence	2980.55	2397.34	3747.21
country	Niger	2017	0_4	incidence	2942.53	2365.62	3701.69
country	Niger	2018	0_4	incidence	3052.22	2460.12	3830.78
country	Niger	2019	0_4	incidence	3516.39	2849.49	4373.96
country	Nigeria	2013	0_4	incidence	47336.16	39119.69	57734.83
country	Nigeria	2014	0_4	incidence	48229.98	39891.95	58839.14
country	Nigeria	2015	0_4	incidence	48518.72	40147.45	59181.4
country	Nigeria	2016	0_4	incidence	45805.25	37987.62	55870.32
country	Nigeria	2017	0_4	incidence	45475.29	37794.64	55453.81
country	Nigeria	2018	0_4	incidence	45944.8	38217.2	55962.92
country	Nigeria	2019	0_4	incidence	46098.34	38386.45	56103.08
country	North Macedonia	2013	0_4	incidence	6	5.1	7.1
country	North Macedonia	2014	0_4	incidence	10	8.42	11.89
country	North Macedonia	2015	0_4	incidence	4	3.43	4.69
country	North Macedonia	2016	0_4	incidence	11	9.26	13.08
country	North Macedonia	2017	0_4	incidence	6	5.1	7.1
country	North Macedonia	2018	0_4	incidence	4	3.44	4.68
country	North Macedonia	2019	0_4	incidence	6	5.16	7.02
country	Norway	2013	0_4	incidence	16.74	14.25	19.85
country	Norway	2014	0_4	incidence	13.62	11.6	16.15
country	Norway	2015	0_4	incidence	12.57	10.7	14.9
country	Norway	2016	0_4	incidence	11.9	10.13	14.1
country	Norway	2017	0_4	incidence	9.89	8.42	11.72
country	Norway	2018	0_4	incidence	8	6.81	9.48
country	Norway	2019	0_4	incidence	6.2	5.28	7.35
country	Oman	2013	0_4	incidence	13.38	11.08	16.28
country	Oman	2014	0_4	incidence	14.05	11.64	17.09
country	Oman	2015	0_4	incidence	12.72	10.54	15.47
country	Oman	2016	0_4	incidence	13.3	11.03	16.18
country	Oman	2017	0_4	incidence	10.28	8.53	12.51
country	Oman	2018	0_4	incidence	9.24	7.66	11.24
country	Oman	2019	0_4	incidence	14.05	11.66	17.1
country	Pakistan	2013	0_4	incidence	33324.77	27040	41445.31
country	Pakistan	2014	0_4	incidence	32540.81	26399.63	40479.5
country	Pakistan	2015	0_4	incidence	32471.95	26338.32	40404.55
country	Pakistan	2016	0_4	incidence	32483.69	26385.53	40374.13
country	Pakistan	2017	0_4	incidence	32521.93	26455.6	40382.74
country	Pakistan	2018	0_4	incidence	32236.94	26245.76	40049.5
country	Pakistan	2019	0_4	incidence	31840.81	25880.69	39598.45
country	Panama	2013	0_4	incidence	71	59.68	85.13
country	Panama	2014	0_4	incidence	71	59.21	85.57
country	Panama	2015	0_4	incidence	90	75.05	108.47
country	Panama	2016	0_4	incidence	112	93.39	135.01
country	Panama	2017	0_4	incidence	74	61.7	89.22
country	Panama	2018	0_4	incidence	71	59.19	85.61
country	Panama	2019	0_4	incidence	56	46.69	67.52
country	Papua New Guinea	2013	0_4	incidence	2000.96	1633.82	2483.03
country	Papua New Guinea	2014	0_4	incidence	2112.49	1733.96	2606.98
country	Papua New Guinea	2015	0_4	incidence	2427.42	2003.6	2974.55
country	Papua New Guinea	2016	0_4	incidence	2355.22	1948.01	2891.08
country	Papua New Guinea	2017	0_4	incidence	2483.86	2045.42	3050.82
country	Papua New Guinea	2018	0_4	incidence	2681.3	2207	3277.58
country	Papua New Guinea	2019	0_4	incidence	2974	2449.21	3633.9
country	Paraguay	2013	0_4	incidence	95	80.26	113.22
country	Paraguay	2014	0_4	incidence	93	77.92	111.44
country	Paraguay	2015	0_4	incidence	83	69.54	99.46
country	Paraguay	2016	0_4	incidence	98	82.42	117.18
country	Paraguay	2017	0_4	incidence	97	81.25	116.27
country	Paraguay	2018	0_4	incidence	89.3	75.44	106.46
country	Paraguay	2019	0_4	incidence	100.58	85.36	119.31
country	Peru	2013	0_4	incidence	1119.95	938.3	1343.3
country	Peru	2014	0_4	incidence	1115.8	936.7	1336.29
country	Peru	2015	0_4	incidence	1084.65	914.57	1297.31
country	Peru	2016	0_4	incidence	1026.48	866.32	1226.85
country	Peru	2017	0_4	incidence	1047.82	889.94	1242.6
country	Peru	2018	0_4	incidence	1121.73	955.56	1323.43
country	Peru	2019	0_4	incidence	1099.67	936.54	1298.84
country	Philippines	2013	0_4	incidence	25484.73	21428.89	30716.81
country	Philippines	2014	0_4	incidence	27344.31	23068.2	32888.91
country	Philippines	2015	0_4	incidence	27102.43	22863.86	32568.31
country	Philippines	2016	0_4	incidence	24841.45	20854.46	30021.93
country	Philippines	2017	0_4	incidence	25894.03	21821.16	31101.95
country	Philippines	2018	0_4	incidence	26366.21	22304.94	31575.85
country	Philippines	2019	0_4	incidence	25985.15	21986.39	31114.9
country	Poland	2013	0_4	incidence	43.48	37.47	50.64
country	Poland	2014	0_4	incidence	40.21	34.7	46.76
country	Poland	2015	0_4	incidence	35.8	30.8	41.76
country	Poland	2016	0_4	incidence	35.12	30.27	40.89
country	Poland	2017	0_4	incidence	32.64	28.17	37.95
country	Poland	2018	0_4	incidence	31.42	27.12	36.53
country	Poland	2019	0_4	incidence	30.99	26.75	36.02
country	Portugal	2013	0_4	incidence	24.91	20.67	29.89
country	Portugal	2014	0_4	incidence	22.8	18.92	27.36
country	Portugal	2015	0_4	incidence	38.94	33.51	45.44
country	Portugal	2016	0_4	incidence	40.76	34.54	47.98
country	Portugal	2017	0_4	incidence	38.42	32.56	45.22
country	Portugal	2018	0_4	incidence	45.73	38.76	53.83
country	Portugal	2019	0_4	incidence	40	33.9	47.08
country	Puerto Rico	2013	0_4	incidence	0.97	0.81	1.16
country	Puerto Rico	2014	0_4	incidence	0.82	0.68	0.98
country	Puerto Rico	2015	0_4	incidence	0.88	0.73	1.06
country	Puerto Rico	2016	0_4	incidence	1	0.83	1.19
country	Puerto Rico	2017	0_4	incidence	1	0.83	1.19
country	Puerto Rico	2018	0_4	incidence	1	0.83	1.19
country	Puerto Rico	2019	0_4	incidence	0.45	0.37	0.53
country	Qatar	2013	0_4	incidence	8.7	7.33	10.4
country	Qatar	2014	0_4	incidence	7.26	6.21	8.52
country	Qatar	2015	0_4	incidence	7.58	6.39	9.03
country	Qatar	2016	0_4	incidence	7	5.9	8.34
country	Qatar	2017	0_4	incidence	7.98	6.69	9.54
country	Qatar	2018	0_4	incidence	9.8	8.22	11.73
country	Qatar	2019	0_4	incidence	11.14	9.35	13.34
country	Republic of Korea	2013	0_4	incidence	310.84	251.44	377.03
country	Republic of Korea	2014	0_4	incidence	295.58	239.1	358.52
country	Republic of Korea	2015	0_4	incidence	272.89	222.03	329.51
country	Republic of Korea	2016	0_4	incidence	256.12	207.83	310.01
country	Republic of Korea	2017	0_4	incidence	226.41	183.73	274.06
country	Republic of Korea	2018	0_4	incidence	202.77	164.55	245.44
country	Republic of Korea	2019	0_4	incidence	167.21	135.68	202.37
country	Republic of Moldova	2013	0_4	incidence	39	33.33	45.75
country	Republic of Moldova	2014	0_4	incidence	45	38.29	52.98
country	Republic of Moldova	2015	0_4	incidence	46	39.13	54.15
country	Republic of Moldova	2016	0_4	incidence	35	29.77	41.2
country	Republic of Moldova	2017	0_4	incidence	33	28.21	38.71
country	Republic of Moldova	2018	0_4	incidence	35	29.92	41.05
country	Republic of Moldova	2019	0_4	incidence	41	35.26	47.91
country	Romania	2013	0_4	incidence	247	209.46	292.44
country	Romania	2014	0_4	incidence	219	185.73	259.28
country	Romania	2015	0_4	incidence	218	184.86	258.08
country	Romania	2016	0_4	incidence	180	156.47	207.3
country	Romania	2017	0_4	incidence	199	169.34	234.19
country	Romania	2018	0_4	incidence	187	159.87	219.42
country	Romania	2019	0_4	incidence	141	120.54	165.43
country	Russian Federation	2013	0_4	incidence	1059	902.42	1245.96
country	Russian Federation	2014	0_4	incidence	1100	937.37	1294.08
country	Russian Federation	2015	0_4	incidence	1204	1026.02	1416.3
country	Russian Federation	2016	0_4	incidence	1094	932.29	1286.73
country	Russian Federation	2017	0_4	incidence	1025	875.58	1203.61
country	Russian Federation	2018	0_4	incidence	883	754.27	1036.89
country	Russian Federation	2019	0_4	incidence	755	643.41	887.94
country	Rwanda	2013	0_4	incidence	491.17	410.62	594.96
country	Rwanda	2014	0_4	incidence	482.78	403.72	584.72
country	Rwanda	2015	0_4	incidence	451.58	377.56	546.39
country	Rwanda	2016	0_4	incidence	458.81	383.63	555.14
country	Rwanda	2017	0_4	incidence	443.75	371.26	536.48
country	Rwanda	2018	0_4	incidence	463.66	388.46	559.63
country	Rwanda	2019	0_4	incidence	453.2	379.4	547.85
country	Saint Lucia	2013	0_4	incidence	0.14	0.12	0.17
country	Saint Lucia	2014	0_4	incidence	0.1	0.09	0.12
country	Saint Lucia	2015	0_4	incidence	0.21	0.18	0.25
country	Saint Lucia	2016	0_4	incidence	0.04	0.03	0.05
country	Saint Lucia	2017	0_4	incidence	0.19	0.16	0.22
country	Saint Lucia	2018	0_4	incidence	0.08	0.06	0.09
country	Saint Lucia	2019	0_4	incidence	0.09	0.07	0.1
country	Saint Vincent and the Grenadines	2013	0_4	incidence	0.06	0.05	0.07
country	Saint Vincent and the Grenadines	2014	0_4	incidence	0.11	0.1	0.14
country	Saint Vincent and the Grenadines	2015	0_4	incidence	0.14	0.12	0.17
country	Saint Vincent and the Grenadines	2016	0_4	incidence	0.12	0.1	0.15
country	Saint Vincent and the Grenadines	2017	0_4	incidence	0.03	0.03	0.04
country	Saint Vincent and the Grenadines	2018	0_4	incidence	0.12	0.1	0.14
country	Saint Vincent and the Grenadines	2019	0_4	incidence	0.07	0.06	0.09
country	Samoa	2013	0_4	incidence	1.04	0.88	1.25
country	Samoa	2014	0_4	incidence	2	1.69	2.39
country	Samoa	2015	0_4	incidence	0.97	0.83	1.15
country	Samoa	2016	0_4	incidence	0.67	0.58	0.8
country	Samoa	2017	0_4	incidence	1.46	1.24	1.73
country	Samoa	2018	0_4	incidence	0.62	0.54	0.74
country	Samoa	2019	0_4	incidence	1.08	0.91	1.29
country	Sao Tome and Principe	2013	0_4	incidence	24.01	19.91	29.37
country	Sao Tome and Principe	2014	0_4	incidence	25.82	21.5	31.52
country	Sao Tome and Principe	2015	0_4	incidence	27.49	22.84	33.64
country	Sao Tome and Principe	2016	0_4	incidence	29.93	25.03	36.43
country	Sao Tome and Principe	2017	0_4	incidence	20.92	17.46	25.53
country	Sao Tome and Principe	2018	0_4	incidence	21.8	18.16	26.61
country	Sao Tome and Principe	2019	0_4	incidence	19.46	16.24	23.74
country	Saudi Arabia	2013	0_4	incidence	137.12	115.05	165.24
country	Saudi Arabia	2014	0_4	incidence	122.82	103.15	147.63
country	Saudi Arabia	2015	0_4	incidence	120.92	101.56	145.38
country	Saudi Arabia	2016	0_4	incidence	102.28	85.94	122.92
country	Saudi Arabia	2017	0_4	incidence	100.36	84.45	120.3
country	Saudi Arabia	2018	0_4	incidence	99.17	83.37	119.08
country	Saudi Arabia	2019	0_4	incidence	144.11	123.68	169.24
country	Senegal	2013	0_4	incidence	1373.56	1135.72	1687.51
country	Senegal	2014	0_4	incidence	1464.81	1215.22	1793.01
country	Senegal	2015	0_4	incidence	1446.13	1199.87	1769.68
country	Senegal	2016	0_4	incidence	1398.07	1156.4	1715.21
country	Senegal	2017	0_4	incidence	1344.46	1108.08	1654.49
country	Senegal	2018	0_4	incidence	1594.52	1331.82	1936.42
country	Senegal	2019	0_4	incidence	1495.45	1232.54	1840.01
country	Serbia	2013	0_4	incidence	13.22	11.26	15.58
country	Serbia	2014	0_4	incidence	10.95	9.29	12.95
country	Serbia	2015	0_4	incidence	9.77	8.28	11.55
country	Serbia	2016	0_4	incidence	8.56	7.26	10.12
country	Serbia	2017	0_4	incidence	8.81	7.5	10.37
country	Serbia	2018	0_4	incidence	10	8.48	11.82
country	Serbia	2019	0_4	incidence	6.49	5.51	7.68
country	Seychelles	2013	0_4	incidence	0.79	0.66	0.95
country	Seychelles	2014	0_4	incidence	0.42	0.35	0.51
country	Seychelles	2015	0_4	incidence	0.25	0.21	0.3
country	Seychelles	2016	0_4	incidence	0.39	0.32	0.47
country	Seychelles	2017	0_4	incidence	0.49	0.41	0.59
country	Seychelles	2018	0_4	incidence	0.47	0.39	0.57
country	Seychelles	2019	0_4	incidence	0.44	0.37	0.53
country	Sierra Leone	2013	0_4	incidence	1649.41	1360.5	2029.32
country	Sierra Leone	2014	0_4	incidence	1832.42	1526.32	2232.51
country	Sierra Leone	2015	0_4	incidence	1794	1494.68	2185.62
country	Sierra Leone	2016	0_4	incidence	1721.64	1432.21	2100.02
country	Sierra Leone	2017	0_4	incidence	1793.7	1495.19	2182.62
country	Sierra Leone	2018	0_4	incidence	1789.19	1492.64	2175.19
country	Sierra Leone	2019	0_4	incidence	1830.88	1529.06	2222.52
country	Singapore	2013	0_4	incidence	26.39	22.05	31.74
country	Singapore	2014	0_4	incidence	26.23	21.92	31.55
country	Singapore	2015	0_4	incidence	26.25	21.94	31.58
country	Singapore	2016	0_4	incidence	28.27	23.62	34.01
country	Singapore	2017	0_4	incidence	27.86	23.28	33.51
country	Singapore	2018	0_4	incidence	29.43	24.67	35.34
country	Singapore	2019	0_4	incidence	28.34	23.77	34
country	Slovakia	2013	0_4	incidence	22	18.69	26.03
country	Slovakia	2014	0_4	incidence	32	27.19	37.87
country	Slovakia	2015	0_4	incidence	35	29.74	41.42
country	Slovakia	2016	0_4	incidence	44	37.39	52.06
country	Slovakia	2017	0_4	incidence	29	24.64	34.32
country	Slovakia	2018	0_4	incidence	23	19.54	27.22
country	Slovakia	2019	0_4	incidence	16	13.6	18.93
country	Slovenia	2013	0_4	incidence	2.89	2.46	3.41
country	Slovenia	2014	0_4	incidence	2.86	2.43	3.38
country	Slovenia	2015	0_4	incidence	2.66	2.26	3.14
country	Slovenia	2016	0_4	incidence	2.44	2.07	2.87
country	Slovenia	2017	0_4	incidence	2.23	1.9	2.63
country	Slovenia	2018	0_4	incidence	1.86	1.59	2.2
country	Slovenia	2019	0_4	incidence	2	1.7	2.36
country	Solomon Islands	2013	0_4	incidence	32.48	27.56	38.69
country	Solomon Islands	2014	0_4	incidence	31.48	26.71	37.49
country	Solomon Islands	2015	0_4	incidence	38.69	32.84	46.05
country	Solomon Islands	2016	0_4	incidence	37.08	31.48	44.15
country	Solomon Islands	2017	0_4	incidence	37	31.45	44.06
country	Solomon Islands	2018	0_4	incidence	35	29.71	41.72
country	Solomon Islands	2019	0_4	incidence	30.81	26.19	36.7
country	Somalia	2013	0_4	incidence	6235.43	4981.86	7859.74
country	Somalia	2014	0_4	incidence	6158.02	4921.16	7760.83
country	Somalia	2015	0_4	incidence	6275.65	5016.27	7907.68
country	Somalia	2016	0_4	incidence	6221.26	4972.69	7838.93
country	Somalia	2017	0_4	incidence	6356.87	5080.09	8011.07
country	Somalia	2018	0_4	incidence	6346.89	5070.97	8000.12
country	Somalia	2019	0_4	incidence	6465.13	5164.45	8149.5
country	South Africa	2013	0_4	incidence	23511	19915.99	28155.57
country	South Africa	2014	0_4	incidence	20793	17516.08	25005.84
country	South Africa	2015	0_4	incidence	18298	15570.32	21797.84
country	South Africa	2016	0_4	incidence	13085	11081.59	15661.86
country	South Africa	2017	0_4	incidence	13221.66	11302.78	15680.6
country	South Africa	2018	0_4	incidence	12542.77	10733.04	14826.87
country	South Africa	2019	0_4	incidence	12542.11	10698.89	14890.15
country	South Sudan	2013	0_4	incidence	1884.12	1506.76	2373.37
country	South Sudan	2014	0_4	incidence	1882.31	1507.58	2369.58
country	South Sudan	2015	0_4	incidence	1958.77	1570.2	2462.48
country	South Sudan	2016	0_4	incidence	1960.8	1572.07	2463.25
country	South Sudan	2017	0_4	incidence	1918.59	1540.16	2406.88
country	South Sudan	2018	0_4	incidence	1875.38	1506.82	2348.69
country	South Sudan	2019	0_4	incidence	2831.16	2276.08	3541.83
country	Spain	2013	0_4	incidence	204	173.54	239.73
country	Spain	2014	0_4	incidence	148	125.9	173.93
country	Spain	2015	0_4	incidence	130	110.59	152.78
country	Spain	2016	0_4	incidence	135	114.85	158.65
country	Spain	2017	0_4	incidence	130	110.6	152.78
country	Spain	2018	0_4	incidence	148	125.91	173.94
country	Spain	2019	0_4	incidence	127	106.92	149.95
country	Sri Lanka	2013	0_4	incidence	458.89	359.13	584.2
country	Sri Lanka	2014	0_4	incidence	451.3	353.13	574.7
country	Sri Lanka	2015	0_4	incidence	444.3	347.67	565.77
country	Sri Lanka	2016	0_4	incidence	434.8	340.61	554.52
country	Sri Lanka	2017	0_4	incidence	426.8	335.03	544.31
country	Sri Lanka	2018	0_4	incidence	421.18	330.68	536.74
country	Sri Lanka	2019	0_4	incidence	394.56	309.83	503.06
country	Sudan	2013	0_4	incidence	3727.02	2908.97	4794.9
country	Sudan	2014	0_4	incidence	3491.58	2719.7	4495.25
country	Sudan	2015	0_4	incidence	3439.81	2696.99	4428.81
country	Sudan	2016	0_4	incidence	3057.47	2387.61	3929.16
country	Sudan	2017	0_4	incidence	2794.08	2183.25	3594.69
country	Sudan	2018	0_4	incidence	2862.03	2247.74	3676.34
country	Sudan	2019	0_4	incidence	2576.55	2024.2	3302.67
country	Suriname	2013	0_4	incidence	10.7	8.95	12.91
country	Suriname	2014	0_4	incidence	10.56	8.83	12.72
country	Suriname	2015	0_4	incidence	10.38	8.68	12.51
country	Suriname	2016	0_4	incidence	7.97	6.67	9.6
country	Suriname	2017	0_4	incidence	8.95	7.48	10.78
country	Suriname	2018	0_4	incidence	16	13.38	19.28
country	Suriname	2019	0_4	incidence	9.67	8.09	11.65
country	Sweden	2013	0_4	incidence	19.89	17.01	23.48
country	Sweden	2014	0_4	incidence	21.04	17.99	24.84
country	Sweden	2015	0_4	incidence	26.46	22.63	31.24
country	Sweden	2016	0_4	incidence	22.96	19.63	27.1
country	Sweden	2017	0_4	incidence	15.96	13.65	18.84
country	Sweden	2018	0_4	incidence	15.56	13.31	18.37
country	Sweden	2019	0_4	incidence	16.29	13.93	19.24
country	Switzerland	2013	0_4	incidence	15.21	12.97	17.98
country	Switzerland	2014	0_4	incidence	13.87	11.83	16.4
country	Switzerland	2015	0_4	incidence	17.36	14.81	20.53
country	Switzerland	2016	0_4	incidence	18.98	16.19	22.44
country	Switzerland	2017	0_4	incidence	17.75	15.14	20.98
country	Switzerland	2018	0_4	incidence	15.87	13.54	18.75
country	Switzerland	2019	0_4	incidence	13.49	11.5	15.94
country	Syrian Arab Republic	2013	0_4	incidence	198.31	163.82	242.3
country	Syrian Arab Republic	2014	0_4	incidence	243.87	202.18	297.21
country	Syrian Arab Republic	2015	0_4	incidence	215.32	178.66	262.28
country	Syrian Arab Republic	2016	0_4	incidence	202.06	167.91	246.26
country	Syrian Arab Republic	2017	0_4	incidence	163.98	136.09	199.74
country	Syrian Arab Republic	2018	0_4	incidence	154.88	128.54	188.54
country	Syrian Arab Republic	2019	0_4	incidence	142.49	117.99	173.79
country	Tajikistan	2013	0_4	incidence	449.6	372.45	551
country	Tajikistan	2014	0_4	incidence	421.99	350.04	516.93
country	Tajikistan	2015	0_4	incidence	411.65	341.73	503.65
country	Tajikistan	2016	0_4	incidence	418.47	347.59	511.87
country	Tajikistan	2017	0_4	incidence	422.26	350.88	516.4
country	Tajikistan	2018	0_4	incidence	418.57	347.19	512.78
country	Tajikistan	2019	0_4	incidence	418.93	348.4	512.16
country	Thailand	2013	0_4	incidence	1967.85	1642.15	2378.79
country	Thailand	2014	0_4	incidence	1891.41	1577.95	2286.25
country	Thailand	2015	0_4	incidence	1828.99	1526.38	2211.08
country	Thailand	2016	0_4	incidence	1748.04	1461.08	2109.73
country	Thailand	2017	0_4	incidence	1667.65	1396.62	2002.64
country	Thailand	2018	0_4	incidence	1592.86	1338.62	1903.9
country	Thailand	2019	0_4	incidence	1488.96	1248.63	1781.24
country	Timor-Leste	2013	0_4	incidence	526.52	411.2	678.48
country	Timor-Leste	2014	0_4	incidence	562.68	439.66	722.63
country	Timor-Leste	2015	0_4	incidence	560.74	438.41	719.94
country	Timor-Leste	2016	0_4	incidence	530.02	414.47	682.47
country	Timor-Leste	2017	0_4	incidence	495.25	385.72	638.63
country	Timor-Leste	2018	0_4	incidence	502.42	391.3	647.79
country	Timor-Leste	2019	0_4	incidence	499.33	388.88	643.54
country	Togo	2013	0_4	incidence	397.83	331.74	483.5
country	Togo	2014	0_4	incidence	411.81	347.02	494.46
country	Togo	2015	0_4	incidence	331.07	277.64	399.55
country	Togo	2016	0_4	incidence	297.73	249.81	359.25
country	Togo	2017	0_4	incidence	267.03	225.24	320.77
country	Togo	2018	0_4	incidence	219.78	183.23	266.53
country	Togo	2019	0_4	incidence	227.82	189.78	275.97
country	Tonga	2013	0_4	incidence	0.46	0.38	0.55
country	Tonga	2014	0_4	incidence	0.57	0.47	0.68
country	Tonga	2015	0_4	incidence	1	0.85	1.19
country	Tonga	2016	0_4	incidence	0.37	0.31	0.44
country	Tonga	2017	0_4	incidence	0.47	0.39	0.57
country	Tonga	2018	0_4	incidence	0.35	0.3	0.43
country	Tonga	2019	0_4	incidence	0.43	0.36	0.52
country	Trinidad and Tobago	2013	0_4	incidence	12.33	10.45	14.68
country	Trinidad and Tobago	2014	0_4	incidence	12.14	10.29	14.45
country	Trinidad and Tobago	2015	0_4	incidence	9.46	8.02	11.26
country	Trinidad and Tobago	2016	0_4	incidence	10.06	8.53	11.98
country	Trinidad and Tobago	2017	0_4	incidence	9.07	7.69	10.79
country	Trinidad and Tobago	2018	0_4	incidence	11.22	9.51	13.36
country	Trinidad and Tobago	2019	0_4	incidence	9.42	7.98	11.21
country	Tunisia	2013	0_4	incidence	96.11	81.25	114.94
country	Tunisia	2014	0_4	incidence	101.79	86.17	121.39
country	Tunisia	2015	0_4	incidence	109.75	92.53	131.27
country	Tunisia	2016	0_4	incidence	107.67	90.32	129.79
country	Tunisia	2017	0_4	incidence	103.95	88.01	124
country	Tunisia	2018	0_4	incidence	104.37	88.37	124.5
country	Tunisia	2019	0_4	incidence	104.97	89.01	125.08
country	Turkey	2013	0_4	incidence	368.38	311.29	437.67
country	Turkey	2014	0_4	incidence	368.19	311.7	437.31
country	Turkey	2015	0_4	incidence	334.29	282.44	397.19
country	Turkey	2016	0_4	incidence	329.29	278.21	391.25
country	Turkey	2017	0_4	incidence	332.46	282.29	394.07
country	Turkey	2018	0_4	incidence	289.18	244.3	343.63
country	Turkey	2019	0_4	incidence	270.14	228.21	321.02
country	Turkmenistan	2013	0_4	incidence	152.38	127.52	183.87
country	Turkmenistan	2014	0_4	incidence	130.81	109.44	158.05
country	Turkmenistan	2015	0_4	incidence	111.31	93.16	134.45
country	Turkmenistan	2016	0_4	incidence	110.82	92.77	133.74
country	Turkmenistan	2017	0_4	incidence	104.38	87.4	125.98
country	Turkmenistan	2018	0_4	incidence	107.39	89.94	129.6
country	Turkmenistan	2019	0_4	incidence	99.05	82.97	119.55
country	Uganda	2013	0_4	incidence	8011.84	6731.35	9639.29
country	Uganda	2014	0_4	incidence	8115.45	6852.23	9750.68
country	Uganda	2015	0_4	incidence	7815.84	6566.33	9433.22
country	Uganda	2016	0_4	incidence	7973.8	6714.24	9600.53
country	Uganda	2017	0_4	incidence	8425.54	7155.38	10083.9
country	Uganda	2018	0_4	incidence	8581.93	7296.62	10259.11
country	Uganda	2019	0_4	incidence	8709.2	7407.64	10400.61
country	Ukraine	2013	0_4	incidence	381.98	322.43	454.38
country	Ukraine	2014	0_4	incidence	1058.66	887.26	1267.79
country	Ukraine	2015	0_4	incidence	999.32	837.43	1196.75
country	Ukraine	2016	0_4	incidence	539.21	458.71	637.64
country	Ukraine	2017	0_4	incidence	411.56	350.43	485.49
country	Ukraine	2018	0_4	incidence	335.59	284.56	397.57
country	Ukraine	2019	0_4	incidence	358.85	305.94	422.69
country	United Arab Emirates	2013	0_4	incidence	3.54	2.97	4.24
country	United Arab Emirates	2014	0_4	incidence	4	3.36	4.77
country	United Arab Emirates	2015	0_4	incidence	2.45	2.05	2.94
country	United Arab Emirates	2016	0_4	incidence	2.28	1.9	2.75
country	United Arab Emirates	2017	0_4	incidence	2.3	1.93	2.76
country	United Arab Emirates	2018	0_4	incidence	2.82	2.36	3.38
country	United Arab Emirates	2019	0_4	incidence	3.13	2.62	3.74
country	United Kingdom of Great Britain and Northern Ireland	2013	0_4	incidence	294.1	249.42	346.45
country	United Kingdom of Great Britain and Northern Ireland	2014	0_4	incidence	260.97	221.32	307.41
country	United Kingdom of Great Britain and Northern Ireland	2015	0_4	incidence	231.47	196.29	272.65
country	United Kingdom of Great Britain and Northern Ireland	2016	0_4	incidence	224.78	190.62	264.77
country	United Kingdom of Great Britain and Northern Ireland	2017	0_4	incidence	201.33	170.74	237.15
country	United Kingdom of Great Britain and Northern Ireland	2018	0_4	incidence	182.11	154.44	214.52
country	United Kingdom of Great Britain and Northern Ireland	2019	0_4	incidence	182.63	154.87	215.12
country	United Republic of Tanzania	2013	0_4	incidence	14505.61	12094.79	17620.79
country	United Republic of Tanzania	2014	0_4	incidence	14223.5	11858.47	17281.54
country	United Republic of Tanzania	2015	0_4	incidence	13781.08	11542.89	16677.33
country	United Republic of Tanzania	2016	0_4	incidence	13190.1	11090.83	15913.56
country	United Republic of Tanzania	2017	0_4	incidence	12748.65	10751.91	15357.11
country	United Republic of Tanzania	2018	0_4	incidence	12318.98	10430.86	14783.69
country	United Republic of Tanzania	2019	0_4	incidence	11891.27	10068.89	14270.32
country	United States of America	2013	0_4	incidence	312.31	264.54	370.95
country	United States of America	2014	0_4	incidence	305.03	258.33	362.32
country	United States of America	2015	0_4	incidence	298.72	252.97	354.84
country	United States of America	2016	0_4	incidence	290.82	246.27	345.45
country	United States of America	2017	0_4	incidence	286.42	242.54	340.23
country	United States of America	2018	0_4	incidence	278.8	236.09	331.18
country	United States of America	2019	0_4	incidence	270.79	229.29	321.67
country	Uruguay	2013	0_4	incidence	29	24.33	34.6
country	Uruguay	2014	0_4	incidence	30	25.1	35.87
country	Uruguay	2015	0_4	incidence	20	16.78	23.86
country	Uruguay	2016	0_4	incidence	25	20.97	29.83
country	Uruguay	2017	0_4	incidence	24	20.13	28.64
country	Uruguay	2018	0_4	incidence	22.14	18.57	26.42
country	Uruguay	2019	0_4	incidence	21.81	18.24	26.08
country	Uzbekistan	2013	0_4	incidence	419.3	349.92	510.01
country	Uzbekistan	2014	0_4	incidence	396.27	330.41	483.41
country	Uzbekistan	2015	0_4	incidence	390.73	325.65	476.79
country	Uzbekistan	2016	0_4	incidence	393	327.5	479.42
country	Uzbekistan	2017	0_4	incidence	361	300.9	440.26
country	Uzbekistan	2018	0_4	incidence	378.87	318	458.38
country	Uzbekistan	2019	0_4	incidence	358	298.39	436.41
country	Vanuatu	2013	0_4	incidence	11	9.26	13.25
country	Vanuatu	2014	0_4	incidence	10	8.39	12.07
country	Vanuatu	2015	0_4	incidence	8.94	7.51	10.8
country	Vanuatu	2016	0_4	incidence	9	7.56	10.85
country	Vanuatu	2017	0_4	incidence	7.47	6.27	9.02
country	Vanuatu	2018	0_4	incidence	6.52	5.48	7.86
country	Vanuatu	2019	0_4	incidence	6.85	5.73	8.29
country	Venezuela (Bolivarian Republic of)	2013	0_4	incidence	277.68	234.24	331.83
country	Venezuela (Bolivarian Republic of)	2014	0_4	incidence	260.69	219.16	312.37
country	Venezuela (Bolivarian Republic of)	2015	0_4	incidence	275.67	231.04	331.12
country	Venezuela (Bolivarian Republic of)	2016	0_4	incidence	310.78	261.28	372.4
country	Venezuela (Bolivarian Republic of)	2017	0_4	incidence	402.04	339.49	479.55
country	Venezuela (Bolivarian Republic of)	2018	0_4	incidence	422.35	358.35	502.85
country	Venezuela (Bolivarian Republic of)	2019	0_4	incidence	385.41	327.13	458.14
country	Viet Nam	2013	0_4	incidence	5950.21	4916.79	7302.98
country	Viet Nam	2014	0_4	incidence	5671.68	4685.01	6969.93
country	Viet Nam	2015	0_4	incidence	5444.75	4492.49	6701.62
country	Viet Nam	2016	0_4	incidence	5318.72	4400.69	6518.61
country	Viet Nam	2017	0_4	incidence	5069.53	4183.97	6239.72
country	Viet Nam	2018	0_4	incidence	5000.34	4138.95	6127.81
country	Viet Nam	2019	0_4	incidence	4756.17	3932.9	5845.85
country	Yemen	2013	0_4	incidence	1396.04	1140.82	1727.78
country	Yemen	2014	0_4	incidence	1349.67	1102.44	1671.54
country	Yemen	2015	0_4	incidence	1709.77	1388.03	2123.14
country	Yemen	2016	0_4	incidence	1399.42	1142.33	1733.14
country	Yemen	2017	0_4	incidence	1433.27	1168	1774.71
country	Yemen	2018	0_4	incidence	1516.02	1235.18	1877.33
country	Yemen	2019	0_4	incidence	1337.17	1091.22	1655.87
country	Zambia	2013	0_4	incidence	6765.95	5659.48	8176.2
country	Zambia	2014	0_4	incidence	6147.91	5114.43	7468.67
country	Zambia	2015	0_4	incidence	5984.02	4998.76	7245.33
country	Zambia	2016	0_4	incidence	5658.29	4713.36	6866.69
country	Zambia	2017	0_4	incidence	5522.4	4597.83	6705.83
country	Zambia	2018	0_4	incidence	5647.2	4766.29	6790.82
country	Zambia	2019	0_4	incidence	5271.28	4416.66	6360.5
country	Zimbabwe	2013	0_4	incidence	3912.63	3246.92	4744.2
country	Zimbabwe	2014	0_4	incidence	3384.67	2798.99	4096.42
country	Zimbabwe	2015	0_4	incidence	3074.35	2592.92	3677.95
country	Zimbabwe	2016	0_4	incidence	2848.86	2387.5	3422.41
country	Zimbabwe	2017	0_4	incidence	2557.22	2143.22	3073.36
country	Zimbabwe	2018	0_4	incidence	2363.24	1981.46	2840.72
country	Zimbabwe	2019	0_4	incidence	2117.8	1776.93	2551.03
global	Global	2013	0_4	incidence	545766.92	450876.2	669313.71
global	Global	2014	0_4	incidence	543656.05	449130.79	665971.23
global	Global	2015	0_4	incidence	533178.03	440924.6	651980.82
global	Global	2016	0_4	incidence	509566.06	421346.39	623872.73
global	Global	2017	0_4	incidence	494226.16	409317.25	604902.66
global	Global	2018	0_4	incidence	487264.54	403622.28	595844.3
global	Global	2019	0_4	incidence	480954.67	398406.48	587419.27
region	AFR	2013	0_4	incidence	247691.76	207604.87	299645.04
region	AFR	2014	0_4	incidence	240742.88	201874.4	291186.61
region	AFR	2015	0_4	incidence	237058.33	198863.23	286407.7
region	AFR	2016	0_4	incidence	226467.25	190031.32	274197.04
region	AFR	2017	0_4	incidence	221303.47	185783.01	267769.46
region	AFR	2018	0_4	incidence	218590.27	183542.29	264188.45
region	AFR	2019	0_4	incidence	215329.13	180812.92	260526.87
region	AMR	2013	0_4	incidence	8224.29	6985.74	9741.55
region	AMR	2014	0_4	incidence	7873.46	6682.28	9338.94
region	AMR	2015	0_4	incidence	7824.02	6634.48	9285.67
region	AMR	2016	0_4	incidence	7924.05	6757.72	9352.97
region	AMR	2017	0_4	incidence	8029.08	6859.17	9478.72
region	AMR	2018	0_4	incidence	8094	6917.09	9557.66
region	AMR	2019	0_4	incidence	8408.65	7228.44	9844.52
region	EMR	2013	0_4	incidence	54286.61	44405.05	67127.36
region	EMR	2014	0_4	incidence	52936.23	43241.66	65469.65
region	EMR	2015	0_4	incidence	53213.58	43525.66	65792.21
region	EMR	2016	0_4	incidence	52415.75	42807.35	64768.45
region	EMR	2017	0_4	incidence	52184.65	42659.84	64465.16
region	EMR	2018	0_4	incidence	51763.44	42315.33	63937.72
region	EMR	2019	0_4	incidence	50814.59	41584.94	62750.28
region	EUR	2013	0_4	incidence	5186.91	4479.87	6030.19
region	EUR	2014	0_4	incidence	5681.9	4912.69	6581.47
region	EUR	2015	0_4	incidence	5609.14	4850.72	6498.07
region	EUR	2016	0_4	incidence	4976.98	4302.02	5761.39
region	EUR	2017	0_4	incidence	4660.36	4027.11	5404.39
region	EUR	2018	0_4	incidence	4333.22	3741.66	5021.83
region	EUR	2019	0_4	incidence	4087.49	3532.92	4728.93
region	SEA	2013	0_4	incidence	177768.62	141379.89	225477.06
region	SEA	2014	0_4	incidence	182893.04	146127.85	231444.78
region	SEA	2015	0_4	incidence	176941.32	141433.54	223610.57
region	SEA	2016	0_4	incidence	168274.99	134534.68	212747.2
region	SEA	2017	0_4	incidence	158176.23	126307.25	200173.7
region	SEA	2018	0_4	incidence	154770.82	123638.17	195437.94
region	SEA	2019	0_4	incidence	153512.93	122768.81	193202.73
region	WPR	2013	0_4	incidence	52608.74	44348.03	63192.48
region	WPR	2014	0_4	incidence	53528.55	45328.97	63985.04
region	WPR	2015	0_4	incidence	52531.64	44489.01	62764.69
region	WPR	2016	0_4	incidence	49507.04	41690.82	59525.95
region	WPR	2017	0_4	incidence	49872.38	42234.29	59659.5
region	WPR	2018	0_4	incidence	49712.79	42162.36	59101.62
region	WPR	2019	0_4	incidence	48801.88	41318.19	58067.26
country	Afghanistan	2013	5_14	incidence	5920.62	5073.24	6994.38
country	Afghanistan	2014	5_14	incidence	5879.98	5042.98	6952.17
country	Afghanistan	2015	5_14	incidence	5816.62	4990.12	6870.17
country	Afghanistan	2016	5_14	incidence	5766.56	4946.28	6819.35
country	Afghanistan	2017	5_14	incidence	5812.4	4986.1	6870.03
country	Afghanistan	2018	5_14	incidence	5943	5098.92	7023.73
country	Afghanistan	2019	5_14	incidence	6410	5499.73	7567.55
country	Albania	2013	5_14	incidence	12	10.35	13.95
country	Albania	2014	5_14	incidence	14	12.08	16.27
country	Albania	2015	5_14	incidence	7	6.04	8.14
country	Albania	2016	5_14	incidence	10	8.63	11.62
country	Albania	2017	5_14	incidence	7	6.04	8.14
country	Albania	2018	5_14	incidence	4.24	3.65	4.93
country	Albania	2019	5_14	incidence	7	6.03	8.15
country	Algeria	2013	5_14	incidence	789.38	670	938.23
country	Algeria	2014	5_14	incidence	865.39	734.61	1028.51
country	Algeria	2015	5_14	incidence	950.71	807.06	1130.1
country	Algeria	2016	5_14	incidence	947.11	804.02	1125.8
country	Algeria	2017	5_14	incidence	980.15	832.04	1164.96
country	Algeria	2018	5_14	incidence	1016.88	863.04	1208.23
country	Algeria	2019	5_14	incidence	943.09	801.08	1120.54
country	Angola	2013	5_14	incidence	10817.79	9261.06	12781.05
country	Angola	2014	5_14	incidence	10986.47	9414.41	12975.57
country	Angola	2015	5_14	incidence	11889.1	10160.05	14083.14
country	Angola	2016	5_14	incidence	14358.21	12056.61	17235.55
country	Angola	2017	5_14	incidence	12078.5	10334.77	14284.53
country	Angola	2018	5_14	incidence	12017.14	10299.68	14192.36
country	Angola	2019	5_14	incidence	12390.39	10609.56	14622.49
country	Antigua and Barbuda	2013	5_14	incidence	0.37	0.31	0.44
country	Antigua and Barbuda	2014	5_14	incidence	0.09	0.07	0.11
country	Antigua and Barbuda	2015	5_14	incidence	0.14	0.12	0.17
country	Antigua and Barbuda	2016	5_14	incidence	0.08	0.07	0.1
country	Antigua and Barbuda	2017	5_14	incidence	0.03	0.02	0.03
country	Antigua and Barbuda	2018	5_14	incidence	0.15	0.13	0.18
country	Antigua and Barbuda	2019	5_14	incidence	0	0	0
country	Argentina	2013	5_14	incidence	524	446.97	616.02
country	Argentina	2014	5_14	incidence	552	470.84	649.2
country	Argentina	2015	5_14	incidence	578	495.56	677.67
country	Argentina	2016	5_14	incidence	475	408.93	553.87
country	Argentina	2017	5_14	incidence	506	434.82	591.9
country	Argentina	2018	5_14	incidence	566	487.11	660.19
country	Argentina	2019	5_14	incidence	545	469.16	636.08
country	Armenia	2013	5_14	incidence	36.03	30.73	42.36
country	Armenia	2014	5_14	incidence	36.29	30.95	42.67
country	Armenia	2015	5_14	incidence	32.37	27.61	38.06
country	Armenia	2016	5_14	incidence	28.46	24.28	33.46
country	Armenia	2017	5_14	incidence	24.49	20.89	28.79
country	Armenia	2018	5_14	incidence	22	18.77	25.87
country	Armenia	2019	5_14	incidence	22	18.77	25.86
country	Australia	2013	5_14	incidence	64.37	53.23	77.36
country	Australia	2014	5_14	incidence	69.17	57.18	83.09
country	Australia	2015	5_14	incidence	64.89	53.64	77.94
country	Australia	2016	5_14	incidence	75.18	62.15	90.3
country	Australia	2017	5_14	incidence	76.2	62.99	91.53
country	Australia	2018	5_14	incidence	81.97	67.78	98.51
country	Australia	2019	5_14	incidence	86.86	71.83	104.5
country	Austria	2013	5_14	incidence	25.08	21.09	29.72
country	Austria	2014	5_14	incidence	22.6	19.01	26.78
country	Austria	2015	5_14	incidence	22.57	18.99	26.75
country	Austria	2016	5_14	incidence	24.81	20.87	29.4
country	Austria	2017	5_14	incidence	22.81	19.18	27.03
country	Austria	2018	5_14	incidence	22.18	18.65	26.28
country	Austria	2019	5_14	incidence	19	15.95	22.56
country	Azerbaijan	2013	5_14	incidence	173.79	148.34	204.91
country	Azerbaijan	2014	5_14	incidence	170.14	145.24	200.61
country	Azerbaijan	2015	5_14	incidence	160.88	137.34	189.68
country	Azerbaijan	2016	5_14	incidence	153.14	130.73	180.55
country	Azerbaijan	2017	5_14	incidence	160.69	137.33	189.3
country	Azerbaijan	2018	5_14	incidence	160.29	136.95	188.78
country	Azerbaijan	2019	5_14	incidence	160.41	137.15	188.7
country	Bahamas	2013	5_14	incidence	3	2.49	3.6
country	Bahamas	2014	5_14	incidence	3.71	3.08	4.45
country	Bahamas	2015	5_14	incidence	6	4.98	7.2
country	Bahamas	2016	5_14	incidence	6.08	5.05	7.3
country	Bahamas	2017	5_14	incidence	3.49	2.89	4.18
country	Bahamas	2018	5_14	incidence	3.1	2.58	3.72
country	Bahamas	2019	5_14	incidence	3.34	2.78	4.01
country	Bahrain	2013	5_14	incidence	12.15	10.15	14.48
country	Bahrain	2014	5_14	incidence	11.16	9.31	13.29
country	Bahrain	2015	5_14	incidence	10.23	8.54	12.18
country	Bahrain	2016	5_14	incidence	9.01	7.52	10.72
country	Bahrain	2017	5_14	incidence	8.3	6.93	9.88
country	Bahrain	2018	5_14	incidence	8.56	7.16	10.2
country	Bahrain	2019	5_14	incidence	8.91	7.44	10.61
country	Bangladesh	2013	5_14	incidence	14327.31	12128.06	17123.6
country	Bangladesh	2014	5_14	incidence	14023.46	11872.39	16757.13
country	Bangladesh	2015	5_14	incidence	13695.11	11596.96	16366.37
country	Bangladesh	2016	5_14	incidence	13266.35	11234.16	15841.62
country	Bangladesh	2017	5_14	incidence	12885.75	10912.8	15359.65
country	Bangladesh	2018	5_14	incidence	12574.79	10667.2	14964.8
country	Bangladesh	2019	5_14	incidence	12340.04	10491.44	14620.29
country	Barbados	2013	5_14	incidence	0.13	0.11	0.16
country	Barbados	2014	5_14	incidence	1	0.84	1.19
country	Barbados	2015	5_14	incidence	0	0	0
country	Barbados	2016	5_14	incidence	0.07	0.06	0.08
country	Barbados	2017	5_14	incidence	0	0	0
country	Barbados	2018	5_14	incidence	0.02	0.02	0.03
country	Barbados	2019	5_14	incidence	0	0	0
country	Belarus	2013	5_14	incidence	42.66	36.59	49.83
country	Belarus	2014	5_14	incidence	38.75	33.38	45.15
country	Belarus	2015	5_14	incidence	40.36	34.84	46.84
country	Belarus	2016	5_14	incidence	33.94	29.24	39.55
country	Belarus	2017	5_14	incidence	30.5	26.27	35.54
country	Belarus	2018	5_14	incidence	26	22.39	30.28
country	Belarus	2019	5_14	incidence	25.71	22.19	29.81
country	Belgium	2013	5_14	incidence	46.67	38.79	55.79
country	Belgium	2014	5_14	incidence	47.15	39.19	56.37
country	Belgium	2015	5_14	incidence	52.42	43.56	62.66
country	Belgium	2016	5_14	incidence	53.09	44.11	63.46
country	Belgium	2017	5_14	incidence	53.7	44.63	64.2
country	Belgium	2018	5_14	incidence	49.36	41.03	59.01
country	Belgium	2019	5_14	incidence	48.82	40.6	58.35
country	Belize	2013	5_14	incidence	9.09	7.74	10.75
country	Belize	2014	5_14	incidence	5.22	4.45	6.17
country	Belize	2015	5_14	incidence	5.43	4.63	6.41
country	Belize	2016	5_14	incidence	8.44	7.23	9.93
country	Belize	2017	5_14	incidence	7.81	6.71	9.16
country	Belize	2018	5_14	incidence	5.88	5	6.95
country	Belize	2019	5_14	incidence	5.36	4.58	6.31
country	Benin	2013	5_14	incidence	546.44	463.55	652.38
country	Benin	2014	5_14	incidence	553.45	470.56	658.03
country	Benin	2015	5_14	incidence	582	496.3	689.89
country	Benin	2016	5_14	incidence	568.53	484.29	675.8
country	Benin	2017	5_14	incidence	560.12	476.69	666
country	Benin	2018	5_14	incidence	564.31	480.37	670.88
country	Benin	2019	5_14	incidence	567.76	483.56	674.68
country	Bhutan	2013	5_14	incidence	55.38	47.24	65.15
country	Bhutan	2014	5_14	incidence	48.4	41.15	57.06
country	Bhutan	2015	5_14	incidence	43.12	36.66	50.83
country	Bhutan	2016	5_14	incidence	52	44.21	61.31
country	Bhutan	2017	5_14	incidence	36.98	31.42	43.61
country	Bhutan	2018	5_14	incidence	36.12	30.68	42.62
country	Bhutan	2019	5_14	incidence	42.93	36.79	50.3
country	Bolivia (Plurinational State of)	2013	5_14	incidence	695.52	591.15	828.23
country	Bolivia (Plurinational State of)	2014	5_14	incidence	681.19	578.89	811.44
country	Bolivia (Plurinational State of)	2015	5_14	incidence	636.79	538.2	760.4
country	Bolivia (Plurinational State of)	2016	5_14	incidence	640.88	543.89	764.12
country	Bolivia (Plurinational State of)	2017	5_14	incidence	594.88	505.77	708.52
country	Bolivia (Plurinational State of)	2018	5_14	incidence	598.1	509.61	711.43
country	Bolivia (Plurinational State of)	2019	5_14	incidence	611.17	523.39	720.72
country	Bosnia and Herzegovina	2013	5_14	incidence	10.92	9.46	12.64
country	Bosnia and Herzegovina	2014	5_14	incidence	12	10.36	13.92
country	Bosnia and Herzegovina	2015	5_14	incidence	10.27	8.93	11.83
country	Bosnia and Herzegovina	2016	5_14	incidence	7.52	6.51	8.7
country	Bosnia and Herzegovina	2017	5_14	incidence	7	6.07	8.1
country	Bosnia and Herzegovina	2018	5_14	incidence	6.15	5.35	7.09
country	Bosnia and Herzegovina	2019	5_14	incidence	6.81	5.86	7.91
country	Botswana	2013	5_14	incidence	457.18	385.64	543.69
country	Botswana	2014	5_14	incidence	424.16	357.9	505.49
country	Botswana	2015	5_14	incidence	391.24	330.39	467.11
country	Botswana	2016	5_14	incidence	361.64	306.13	430.71
country	Botswana	2017	5_14	incidence	328.75	278.75	390.74
country	Botswana	2018	5_14	incidence	302.8	256.57	360.63
country	Botswana	2019	5_14	incidence	278.78	235.83	333.27
country	Brazil	2013	5_14	incidence	2834.19	2428.15	3314.66
country	Brazil	2014	5_14	incidence	2684.22	2300.25	3140.18
country	Brazil	2015	5_14	incidence	2604.36	2231.8	3047.04
country	Brazil	2016	5_14	incidence	2779.48	2406.53	3214.05
country	Brazil	2017	5_14	incidence	2778.9	2404.8	3216.56
country	Brazil	2018	5_14	incidence	2816.23	2435.46	3264.45
country	Brazil	2019	5_14	incidence	3146.27	2738.21	3623.4
country	Brunei Darussalam	2013	5_14	incidence	8.69	7.43	10.21
country	Brunei Darussalam	2014	5_14	incidence	7.94	6.78	9.32
country	Brunei Darussalam	2015	5_14	incidence	7.91	6.76	9.29
country	Brunei Darussalam	2016	5_14	incidence	8.88	7.58	10.42
country	Brunei Darussalam	2017	5_14	incidence	8.28	7.08	9.73
country	Brunei Darussalam	2018	5_14	incidence	8.69	7.42	10.2
country	Brunei Darussalam	2019	5_14	incidence	7.91	6.76	9.29
country	Bulgaria	2013	5_14	incidence	100	86.79	115.66
country	Bulgaria	2014	5_14	incidence	97	84.18	112.18
country	Bulgaria	2015	5_14	incidence	74	64.41	85.33
country	Bulgaria	2016	5_14	incidence	94	81.82	108.39
country	Bulgaria	2017	5_14	incidence	70	60.92	80.72
country	Bulgaria	2018	5_14	incidence	47	40.91	54.22
country	Bulgaria	2019	5_14	incidence	38	33.05	44.01
country	Burkina Faso	2013	5_14	incidence	936.86	793.89	1120.05
country	Burkina Faso	2014	5_14	incidence	934.25	790.79	1117.87
country	Burkina Faso	2015	5_14	incidence	928.02	785.23	1110.1
country	Burkina Faso	2016	5_14	incidence	921.28	779.7	1102.25
country	Burkina Faso	2017	5_14	incidence	924.05	781.99	1105.51
country	Burkina Faso	2018	5_14	incidence	916.22	775.47	1095.02
country	Burkina Faso	2019	5_14	incidence	880.27	744.95	1054.01
country	Burundi	2013	5_14	incidence	1235.91	1048.26	1473.01
country	Burundi	2014	5_14	incidence	1261.08	1070.88	1501.22
country	Burundi	2015	5_14	incidence	1241.22	1053.56	1479.72
country	Burundi	2016	5_14	incidence	1231.3	1046.01	1466.15
country	Burundi	2017	5_14	incidence	1233.76	1048.35	1467.49
country	Burundi	2018	5_14	incidence	1237.31	1051.92	1471.4
country	Burundi	2019	5_14	incidence	1201.21	1021	1433.14
country	Cote d'Ivoire	2013	5_14	incidence	3529.24	3004.41	4180.53
country	Cote d'Ivoire	2014	5_14	incidence	3391.77	2887.69	4016.65
country	Cote d'Ivoire	2015	5_14	incidence	3481.59	2970.18	4116.57
country	Cote d'Ivoire	2016	5_14	incidence	2939.84	2492.92	3503.9
country	Cote d'Ivoire	2017	5_14	incidence	2941.36	2495.04	3504.13
country	Cote d'Ivoire	2018	5_14	incidence	2860.62	2426.76	3412.26
country	Cote d'Ivoire	2019	5_14	incidence	2920.39	2478.64	3482.8
country	Cabo Verde	2013	5_14	incidence	22.06	18.83	26.08
country	Cabo Verde	2014	5_14	incidence	18.16	15.41	21.55
country	Cabo Verde	2015	5_14	incidence	18.35	15.66	21.7
country	Cabo Verde	2016	5_14	incidence	15.84	13.49	18.74
country	Cabo Verde	2017	5_14	incidence	15.06	12.79	17.86
country	Cabo Verde	2018	5_14	incidence	12.03	10.25	14.24
country	Cabo Verde	2019	5_14	incidence	11.27	9.58	13.37
country	Cambodia	2013	5_14	incidence	3053.1	2593.8	3635.83
country	Cambodia	2014	5_14	incidence	8932	7577.28	10625.5
country	Cambodia	2015	5_14	incidence	5207	4399.24	6216.99
country	Cambodia	2016	5_14	incidence	3790	3201.89	4525.6
country	Cambodia	2017	5_14	incidence	4890	4133.02	5837.79
country	Cambodia	2018	5_14	incidence	3803	3230.91	4532.33
country	Cambodia	2019	5_14	incidence	2321.25	1967.31	2770.05
country	Cameroon	2013	5_14	incidence	4983.14	4245.67	5888.24
country	Cameroon	2014	5_14	incidence	4576.72	3895.84	5429.02
country	Cameroon	2015	5_14	incidence	4603.17	3925.4	5445.05
country	Cameroon	2016	5_14	incidence	4530.01	3862.97	5366.83
country	Cameroon	2017	5_14	incidence	4288.23	3654.42	5089.65
country	Cameroon	2018	5_14	incidence	4261.4	3632.77	5052.46
country	Cameroon	2019	5_14	incidence	4379.14	3747.44	5166.59
country	Canada	2013	5_14	incidence	65.29	54.68	77.59
country	Canada	2014	5_14	incidence	61.69	51.68	73.31
country	Canada	2015	5_14	incidence	65.1	54.53	77.36
country	Canada	2016	5_14	incidence	68.75	57.59	81.69
country	Canada	2017	5_14	incidence	72.36	60.62	85.99
country	Canada	2018	5_14	incidence	72.48	60.7	86.13
country	Canada	2019	5_14	incidence	72.97	61.13	86.73
country	Central African Republic	2013	5_14	incidence	3210.02	2684.3	3872.19
country	Central African Republic	2014	5_14	incidence	2540.38	2171.17	3005.01
country	Central African Republic	2015	5_14	incidence	2571.59	2197.63	3039.37
country	Central African Republic	2016	5_14	incidence	2673.78	2285.09	3160.72
country	Central African Republic	2017	5_14	incidence	2658.34	2272.13	3144.08
country	Central African Republic	2018	5_14	incidence	2639.36	2255.13	3121.86
country	Central African Republic	2019	5_14	incidence	2741.21	2343.46	3242.86
country	Chad	2013	5_14	incidence	2585.36	2204.45	3061.17
country	Chad	2014	5_14	incidence	2743.98	2336.95	3252.1
country	Chad	2015	5_14	incidence	2502	2141.6	2956.21
country	Chad	2016	5_14	incidence	2826.71	2409.03	3350.28
country	Chad	2017	5_14	incidence	2808.36	2393.39	3329.17
country	Chad	2018	5_14	incidence	3097.26	2623.09	3687.1
country	Chad	2019	5_14	incidence	2695	2309.3	3181.86
country	Chile	2013	5_14	incidence	65.39	56.18	76.32
country	Chile	2014	5_14	incidence	61.99	53.25	72.35
country	Chile	2015	5_14	incidence	71.89	62.12	83.36
country	Chile	2016	5_14	incidence	65.47	56.38	76.41
country	Chile	2017	5_14	incidence	72.24	62.23	84.2
country	Chile	2018	5_14	incidence	76.02	65.48	88.6
country	Chile	2019	5_14	incidence	72.93	62.63	85.11
country	China	2013	5_14	incidence	16760.27	14411.99	19520.83
country	China	2014	5_14	incidence	16048.24	13798	18684.47
country	China	2015	5_14	incidence	15568.48	13386.49	18127.03
country	China	2016	5_14	incidence	15237.2	13108.52	17755.01
country	China	2017	5_14	incidence	15178.14	13059.56	17686.68
country	China	2018	5_14	incidence	14712.99	12629.71	17144.61
country	China	2019	5_14	incidence	14399.54	12384.62	16801.66
country	Colombia	2013	5_14	incidence	607.78	522.33	708.65
country	Colombia	2014	5_14	incidence	567.62	487.38	662.95
country	Colombia	2015	5_14	incidence	543.31	466.27	635.37
country	Colombia	2016	5_14	incidence	569.45	489.22	664.66
country	Colombia	2017	5_14	incidence	535.77	459.85	627.57
country	Colombia	2018	5_14	incidence	527.45	452.99	616.2
country	Colombia	2019	5_14	incidence	565.96	486.26	661.49
country	Comoros	2013	5_14	incidence	20.87	17.79	24.76
country	Comoros	2014	5_14	incidence	20.6	17.53	24.51
country	Comoros	2015	5_14	incidence	20.44	17.36	24.41
country	Comoros	2016	5_14	incidence	21	17.83	25.06
country	Comoros	2017	5_14	incidence	20.8	17.66	24.83
country	Comoros	2018	5_14	incidence	21.34	18.11	25.47
country	Comoros	2019	5_14	incidence	22.98	19.51	27.44
country	Congo	2013	5_14	incidence	1433.42	1215.01	1703.85
country	Congo	2014	5_14	incidence	1398.26	1185.29	1665.66
country	Congo	2015	5_14	incidence	1528.45	1301.2	1809.2
country	Congo	2016	5_14	incidence	1679.39	1432.26	1983.73
country	Congo	2017	5_14	incidence	1730.52	1479.11	2043.26
country	Congo	2018	5_14	incidence	1745.19	1487.63	2060.38
country	Congo	2019	5_14	incidence	1805.85	1540.34	2131.62
country	Costa Rica	2013	5_14	incidence	18.4	15.93	21.37
country	Costa Rica	2014	5_14	incidence	20.09	17.39	23.35
country	Costa Rica	2015	5_14	incidence	17.41	15.04	20.23
country	Costa Rica	2016	5_14	incidence	14.03	12.07	16.34
country	Costa Rica	2017	5_14	incidence	13.92	11.98	16.24
country	Costa Rica	2018	5_14	incidence	14.33	12.33	16.74
country	Costa Rica	2019	5_14	incidence	15.13	13.03	17.59
country	Croatia	2013	5_14	incidence	4	3.45	4.65
country	Croatia	2014	5_14	incidence	3.18	2.76	3.7
country	Croatia	2015	5_14	incidence	8	6.93	9.29
country	Croatia	2016	5_14	incidence	6	5.17	6.98
country	Croatia	2017	5_14	incidence	3	2.6	3.48
country	Croatia	2018	5_14	incidence	7	6.06	8.12
country	Croatia	2019	5_14	incidence	1.87	1.62	2.18
country	Cuba	2013	5_14	incidence	15.84	13.64	18.45
country	Cuba	2014	5_14	incidence	15.06	12.96	17.53
country	Cuba	2015	5_14	incidence	14.22	12.24	16.56
country	Cuba	2016	5_14	incidence	13.83	11.91	16.11
country	Cuba	2017	5_14	incidence	14.63	12.6	17.04
country	Cuba	2018	5_14	incidence	14.83	12.77	17.27
country	Cuba	2019	5_14	incidence	12.98	11.17	15.13
country	Cyprus	2013	5_14	incidence	1.97	1.65	2.35
country	Cyprus	2014	5_14	incidence	1.87	1.57	2.23
country	Cyprus	2015	5_14	incidence	2.98	2.49	3.54
country	Cyprus	2016	5_14	incidence	2.75	2.3	3.27
country	Cyprus	2017	5_14	incidence	2.52	2.11	3
country	Cyprus	2018	5_14	incidence	2.75	2.3	3.27
country	Cyprus	2019	5_14	incidence	2.87	2.4	3.42
country	Czechia	2013	5_14	incidence	15.95	13.36	18.94
country	Czechia	2014	5_14	incidence	16.77	14.05	19.91
country	Czechia	2015	5_14	incidence	18.25	15.3	21.68
country	Czechia	2016	5_14	incidence	19.13	16.03	22.72
country	Czechia	2017	5_14	incidence	18.94	15.87	22.49
country	Czechia	2018	5_14	incidence	19.65	16.47	23.33
country	Czechia	2019	5_14	incidence	17.7	14.82	21.01
country	Democratic People's Republic of Korea	2013	5_14	incidence	4518	3859.32	5302.76
country	Democratic People's Republic of Korea	2014	5_14	incidence	4820	4122.88	5632.56
country	Democratic People's Republic of Korea	2015	5_14	incidence	5447	4697.43	6331.12
country	Democratic People's Republic of Korea	2016	5_14	incidence	4982	4296.24	5790.46
country	Democratic People's Republic of Korea	2017	5_14	incidence	4288	3663.1	5029.51
country	Democratic People's Republic of Korea	2018	5_14	incidence	4001	3420.63	4705.86
country	Democratic People's Republic of Korea	2019	5_14	incidence	3862	3307.93	4529.68
country	Democratic Republic of the Congo	2013	5_14	incidence	23077.65	19735.12	27344.59
country	Democratic Republic of the Congo	2014	5_14	incidence	24785.82	21225.1	29310.87
country	Democratic Republic of the Congo	2015	5_14	incidence	26512.01	22730.87	31325.44
country	Democratic Republic of the Congo	2016	5_14	incidence	27131.67	23246.85	32013.41
country	Democratic Republic of the Congo	2017	5_14	incidence	28032.27	24022.95	33067.97
country	Democratic Republic of the Congo	2018	5_14	incidence	28925.88	24799.17	34111.66
country	Democratic Republic of the Congo	2019	5_14	incidence	30081.21	25791.76	35488.71
country	Denmark	2013	5_14	incidence	17.33	14.48	20.62
country	Denmark	2014	5_14	incidence	15.49	12.94	18.43
country	Denmark	2015	5_14	incidence	16.82	14.06	20.01
country	Denmark	2016	5_14	incidence	15.41	12.88	18.34
country	Denmark	2017	5_14	incidence	13.05	10.91	15.53
country	Denmark	2018	5_14	incidence	13.8	11.53	16.42
country	Denmark	2019	5_14	incidence	12.73	10.68	15.12
country	Djibouti	2013	5_14	incidence	201.97	172.97	237.18
country	Djibouti	2014	5_14	incidence	130.8	111.08	154.84
country	Djibouti	2015	5_14	incidence	153.32	130.87	180.53
country	Djibouti	2016	5_14	incidence	143.4	122.54	168.86
country	Djibouti	2017	5_14	incidence	112.31	95.91	132.21
country	Djibouti	2018	5_14	incidence	105.49	90.04	124.33
country	Djibouti	2019	5_14	incidence	94.06	80.18	111.03
country	Dominican Republic	2013	5_14	incidence	253.88	215.65	300.68
country	Dominican Republic	2014	5_14	incidence	244.61	207.75	289.71
country	Dominican Republic	2015	5_14	incidence	244.6	207.74	289.66
country	Dominican Republic	2016	5_14	incidence	227.35	193.09	269.24
country	Dominican Republic	2017	5_14	incidence	202.6	172.06	239.94
country	Dominican Republic	2018	5_14	incidence	199.78	169.67	236.6
country	Dominican Republic	2019	5_14	incidence	184.74	156.88	218.74
country	Ecuador	2013	5_14	incidence	312.08	267.25	367.13
country	Ecuador	2014	5_14	incidence	298.51	255.77	351.1
country	Ecuador	2015	5_14	incidence	294.78	252.37	346.35
country	Ecuador	2016	5_14	incidence	307.9	263.95	360.9
country	Ecuador	2017	5_14	incidence	318.54	272.73	374.26
country	Ecuador	2018	5_14	incidence	316.19	270.76	371.94
country	Ecuador	2019	5_14	incidence	344.3	294.7	403.83
country	Egypt	2013	5_14	incidence	600.67	509.42	718.91
country	Egypt	2014	5_14	incidence	564.93	479.78	674.52
country	Egypt	2015	5_14	incidence	561.98	477.19	670.77
country	Egypt	2016	5_14	incidence	563.27	478.41	672.04
country	Egypt	2017	5_14	incidence	634.15	541.82	751.08
country	Egypt	2018	5_14	incidence	540.18	459.43	643.44
country	Egypt	2019	5_14	incidence	523.7	445.57	624.14
country	El Salvador	2013	5_14	incidence	133.26	114.22	156.57
country	El Salvador	2014	5_14	incidence	139.65	119.67	163.45
country	El Salvador	2015	5_14	incidence	132.81	112.82	157.29
country	El Salvador	2016	5_14	incidence	175.63	150.49	205.86
country	El Salvador	2017	5_14	incidence	214.1	183.87	250.49
country	El Salvador	2018	5_14	incidence	208.39	179.27	243.44
country	El Salvador	2019	5_14	incidence	170.63	146.97	198.92
country	Equatorial Guinea	2013	5_14	incidence	116.43	99.29	137.72
country	Equatorial Guinea	2014	5_14	incidence	127.57	108.47	151.28
country	Equatorial Guinea	2015	5_14	incidence	150.32	128.12	177.31
country	Equatorial Guinea	2016	5_14	incidence	156.06	132.59	185.18
country	Equatorial Guinea	2017	5_14	incidence	170.51	144.84	202.35
country	Equatorial Guinea	2018	5_14	incidence	184.83	157.01	219.24
country	Equatorial Guinea	2019	5_14	incidence	177.17	150.53	210.13
country	Eritrea	2013	5_14	incidence	330.94	280.54	395.39
country	Eritrea	2014	5_14	incidence	283.51	240.32	338.86
country	Eritrea	2015	5_14	incidence	254.15	215.44	303.73
country	Eritrea	2016	5_14	incidence	278.72	236.23	333.13
country	Eritrea	2017	5_14	incidence	256.24	217.19	306.27
country	Eritrea	2018	5_14	incidence	231.61	196.28	276.86
country	Eritrea	2019	5_14	incidence	230.61	195.46	275.63
country	Estonia	2013	5_14	incidence	2.44	2.13	2.82
country	Estonia	2014	5_14	incidence	2.35	2.05	2.71
country	Estonia	2015	5_14	incidence	2.16	1.88	2.49
country	Estonia	2016	5_14	incidence	2.02	1.76	2.33
country	Estonia	2017	5_14	incidence	1.93	1.68	2.22
country	Estonia	2018	5_14	incidence	1.77	1.54	2.03
country	Estonia	2019	5_14	incidence	1.52	1.32	1.74
country	Eswatini	2013	5_14	incidence	640.45	528.4	780.1
country	Eswatini	2014	5_14	incidence	541.06	445.6	660.1
country	Eswatini	2015	5_14	incidence	408.11	337.38	495.6
country	Eswatini	2016	5_14	incidence	336.48	279.62	406.74
country	Eswatini	2017	5_14	incidence	298.83	249.29	360.46
country	Eswatini	2018	5_14	incidence	258.71	215.76	312.19
country	Eswatini	2019	5_14	incidence	280.72	235.3	336.61
country	Ethiopia	2013	5_14	incidence	20823.06	17791.49	24657.58
country	Ethiopia	2014	5_14	incidence	19099.01	16330.27	22625.84
country	Ethiopia	2015	5_14	incidence	17651.09	15111.85	20820.13
country	Ethiopia	2016	5_14	incidence	16115.18	13815.06	19015.13
country	Ethiopia	2017	5_14	incidence	14789.75	12678.56	17433.1
country	Ethiopia	2018	5_14	incidence	13933.61	11935.9	16451.74
country	Ethiopia	2019	5_14	incidence	13318.55	11413.89	15713.02
country	Fiji	2013	5_14	incidence	13	11.03	15.44
country	Fiji	2014	5_14	incidence	29	24.59	34.45
country	Fiji	2015	5_14	incidence	39	33.07	46.33
country	Fiji	2016	5_14	incidence	32	27.13	38.01
country	Fiji	2017	5_14	incidence	30	25.44	35.63
country	Fiji	2018	5_14	incidence	45	38.17	53.44
country	Fiji	2019	5_14	incidence	76	64.49	90.26
country	Finland	2013	5_14	incidence	8.32	6.99	9.87
country	Finland	2014	5_14	incidence	7.82	6.57	9.27
country	Finland	2015	5_14	incidence	9	7.56	10.68
country	Finland	2016	5_14	incidence	7.1	5.97	8.42
country	Finland	2017	5_14	incidence	7.42	6.24	8.8
country	Finland	2018	5_14	incidence	7.19	6.04	8.53
country	Finland	2019	5_14	incidence	8.57	7.21	10.17
country	France	2013	5_14	incidence	270.35	224.22	323.8
country	France	2014	5_14	incidence	262.85	218.02	314.85
country	France	2015	5_14	incidence	259.79	215.5	311.23
country	France	2016	5_14	incidence	274.94	228.05	329.35
country	France	2017	5_14	incidence	285.42	236.74	341.87
country	France	2018	5_14	incidence	281.47	233.51	337.07
country	France	2019	5_14	incidence	274.44	228.51	327.85
country	Gabon	2013	5_14	incidence	607.41	515.75	722.89
country	Gabon	2014	5_14	incidence	609.1	517.94	724.32
country	Gabon	2015	5_14	incidence	564.2	477.55	675.09
country	Gabon	2016	5_14	incidence	644.51	546.92	769.03
country	Gabon	2017	5_14	incidence	652.44	554.43	777.02
country	Gabon	2018	5_14	incidence	690.03	587.69	819.5
country	Gabon	2019	5_14	incidence	691.58	587.45	823.25
country	Gambia	2013	5_14	incidence	295.43	250.09	352.92
country	Gambia	2014	5_14	incidence	307.78	261.07	366.93
country	Gambia	2015	5_14	incidence	308.6	261.23	368.75
country	Gambia	2016	5_14	incidence	315.92	267.43	377.64
country	Gambia	2017	5_14	incidence	344.41	292.44	411.23
country	Gambia	2018	5_14	incidence	352.14	299.05	420.33
country	Gambia	2019	5_14	incidence	354.56	302.21	421.03
country	Georgia	2013	5_14	incidence	132	113.39	154.03
country	Georgia	2014	5_14	incidence	96	82.48	112.21
country	Georgia	2015	5_14	incidence	107	92.16	124.66
country	Georgia	2016	5_14	incidence	89	76.46	103.85
country	Georgia	2017	5_14	incidence	67	57.6	78.3
country	Georgia	2018	5_14	incidence	54	46.3	63.33
country	Georgia	2019	5_14	incidence	62	53.24	72.57
country	Germany	2013	5_14	incidence	153.84	125.92	184.28
country	Germany	2014	5_14	incidence	159.98	130.89	191.72
country	Germany	2015	5_14	incidence	207.42	169.72	248.57
country	Germany	2016	5_14	incidence	211.22	172.85	253.13
country	Germany	2017	5_14	incidence	199.03	162.87	238.52
country	Germany	2018	5_14	incidence	196.94	161.15	236
country	Germany	2019	5_14	incidence	153.22	125.48	183.48
country	Ghana	2013	5_14	incidence	2955.11	2499.58	3536.47
country	Ghana	2014	5_14	incidence	2881.78	2434.02	3452.49
country	Ghana	2015	5_14	incidence	2896.08	2453.05	3460.75
country	Ghana	2016	5_14	incidence	2873.42	2438.4	3430.08
country	Ghana	2017	5_14	incidence	2713.99	2292.33	3252.57
country	Ghana	2018	5_14	incidence	2712.61	2295.47	3248.66
country	Ghana	2019	5_14	incidence	2757.31	2335.7	3298.36
country	Greece	2013	5_14	incidence	18	15.16	21.35
country	Greece	2014	5_14	incidence	16.93	14.25	20.08
country	Greece	2015	5_14	incidence	15.25	12.84	18.09
country	Greece	2016	5_14	incidence	14.41	12.13	17.1
country	Greece	2017	5_14	incidence	15.37	12.94	18.24
country	Greece	2018	5_14	incidence	14.42	12.14	17.11
country	Greece	2019	5_14	incidence	15.04	12.54	17.88
country	Grenada	2013	5_14	incidence	0.06	0.05	0.07
country	Grenada	2014	5_14	incidence	0	0	0
country	Grenada	2015	5_14	incidence	0.35	0.29	0.41
country	Grenada	2016	5_14	incidence	0.41	0.34	0.49
country	Grenada	2017	5_14	incidence	0.18	0.15	0.21
country	Grenada	2018	5_14	incidence	0.12	0.1	0.15
country	Grenada	2019	5_14	incidence	0.16	0.14	0.2
country	Guam	2013	5_14	incidence	3.44	2.85	4.15
country	Guam	2014	5_14	incidence	6	4.96	7.23
country	Guam	2015	5_14	incidence	7	5.79	8.43
country	Guam	2016	5_14	incidence	5.08	4.2	6.12
country	Guam	2017	5_14	incidence	6	4.96	7.23
country	Guam	2018	5_14	incidence	9	7.44	10.84
country	Guam	2019	5_14	incidence	4.85	4.01	5.84
country	Guatemala	2013	5_14	incidence	275.57	235.34	325.93
country	Guatemala	2014	5_14	incidence	253.35	216.07	300.42
country	Guatemala	2015	5_14	incidence	261.42	223.34	309.39
country	Guatemala	2016	5_14	incidence	244.69	208.91	289.07
country	Guatemala	2017	5_14	incidence	267.05	228.86	314.19
country	Guatemala	2018	5_14	incidence	274	234.01	324.07
country	Guatemala	2019	5_14	incidence	261.74	223.7	308.84
country	Guinea	2013	5_14	incidence	2143.84	1835.93	2536.46
country	Guinea	2014	5_14	incidence	2325.28	1988.46	2753.01
country	Guinea	2015	5_14	incidence	2206.5	1891.74	2606.55
country	Guinea	2016	5_14	incidence	2271.64	1946.14	2680.24
country	Guinea	2017	5_14	incidence	2237.83	1917.48	2639.43
country	Guinea	2018	5_14	incidence	2305.86	1976.35	2719.77
country	Guinea	2019	5_14	incidence	2366.5	2030.08	2789.8
country	Guinea-Bissau	2013	5_14	incidence	495.47	419.98	590.45
country	Guinea-Bissau	2014	5_14	incidence	500.95	424.76	597.04
country	Guinea-Bissau	2015	5_14	incidence	518.25	439.9	617.17
country	Guinea-Bissau	2016	5_14	incidence	528.08	448.33	628.01
country	Guinea-Bissau	2017	5_14	incidence	541.5	459.74	644.06
country	Guinea-Bissau	2018	5_14	incidence	555.45	471.45	660.52
country	Guinea-Bissau	2019	5_14	incidence	606.09	516.82	719.66
country	Guyana	2013	5_14	incidence	43.35	36.86	51.34
country	Guyana	2014	5_14	incidence	33.39	28.36	39.55
country	Guyana	2015	5_14	incidence	33.95	28.83	40.2
country	Guyana	2016	5_14	incidence	34.69	29.59	40.92
country	Guyana	2017	5_14	incidence	30.06	25.58	35.55
country	Guyana	2018	5_14	incidence	28.6	24.29	33.86
country	Guyana	2019	5_14	incidence	26.53	22.53	31.43
country	Haiti	2013	5_14	incidence	1298.57	1116.74	1514.22
country	Haiti	2014	5_14	incidence	1284.59	1104.31	1503.88
country	Haiti	2015	5_14	incidence	1233.95	1059.59	1440.34
country	Haiti	2016	5_14	incidence	1149.69	986.33	1345.74
country	Haiti	2017	5_14	incidence	1123.16	963.54	1315.36
country	Haiti	2018	5_14	incidence	1103.31	945.29	1296.43
country	Haiti	2019	5_14	incidence	1136.78	977.2	1334.27
country	Honduras	2013	5_14	incidence	235.19	199.93	278.98
country	Honduras	2014	5_14	incidence	216.08	183.73	255.94
country	Honduras	2015	5_14	incidence	215.76	183.71	255.61
country	Honduras	2016	5_14	incidence	209.51	178.51	248.16
country	Honduras	2017	5_14	incidence	197.75	168.55	233.95
country	Honduras	2018	5_14	incidence	188.68	160.75	223.47
country	Honduras	2019	5_14	incidence	165.33	141.3	195.18
country	Hungary	2013	5_14	incidence	7.06	6.09	8.23
country	Hungary	2014	5_14	incidence	5.42	4.67	6.31
country	Hungary	2015	5_14	incidence	7	6.03	8.15
country	Hungary	2016	5_14	incidence	5.01	4.32	5.84
country	Hungary	2017	5_14	incidence	4.41	3.8	5.14
country	Hungary	2018	5_14	incidence	3.64	3.13	4.23
country	Hungary	2019	5_14	incidence	5	4.31	5.82
country	Iceland	2013	5_14	incidence	0.81	0.67	0.97
country	Iceland	2014	5_14	incidence	0.56	0.47	0.67
country	Iceland	2015	5_14	incidence	0.5	0.42	0.6
country	Iceland	2016	5_14	incidence	0.44	0.37	0.53
country	Iceland	2017	5_14	incidence	0.96	0.79	1.15
country	Iceland	2018	5_14	incidence	0.58	0.48	0.69
country	Iceland	2019	5_14	incidence	0.85	0.7	1.02
country	India	2013	5_14	incidence	119384.73	101905.97	142064.54
country	India	2014	5_14	incidence	117934.8	100802.49	139758.53
country	India	2015	5_14	incidence	115584.53	98756.31	136491.9
country	India	2016	5_14	incidence	108526.38	92739.06	128338.59
country	India	2017	5_14	incidence	100766.35	85921.93	119764.22
country	India	2018	5_14	incidence	96870.62	82743.39	114752.26
country	India	2019	5_14	incidence	105859	90639.59	124491.05
country	Indonesia	2013	5_14	incidence	35772.34	30486.64	42647.84
country	Indonesia	2014	5_14	incidence	34989.91	29826.97	41715.69
country	Indonesia	2015	5_14	incidence	34237.67	29189.89	40800.98
country	Indonesia	2016	5_14	incidence	33603.07	28649.89	40011.45
country	Indonesia	2017	5_14	incidence	32173.33	27396.42	38338.69
country	Indonesia	2018	5_14	incidence	34764	29641.83	41170.54
country	Indonesia	2019	5_14	incidence	34168	29165.66	40407.66
country	Iran (Islamic Republic of)	2013	5_14	incidence	384.44	327.37	453.54
country	Iran (Islamic Republic of)	2014	5_14	incidence	350.78	298.76	413.96
country	Iran (Islamic Republic of)	2015	5_14	incidence	346.44	295.13	408.91
country	Iran (Islamic Republic of)	2016	5_14	incidence	318.63	271.45	376.1
country	Iran (Islamic Republic of)	2017	5_14	incidence	291.58	248.39	344.16
country	Iran (Islamic Republic of)	2018	5_14	incidence	292.32	248.91	344.85
country	Iran (Islamic Republic of)	2019	5_14	incidence	282.24	240.25	333.03
country	Iraq	2013	5_14	incidence	951.1	804.89	1139.78
country	Iraq	2014	5_14	incidence	926.89	784.34	1110.88
country	Iraq	2015	5_14	incidence	957.55	814.29	1142.6
country	Iraq	2016	5_14	incidence	1051.13	895.52	1250.24
country	Iraq	2017	5_14	incidence	970.15	824.37	1158.33
country	Iraq	2018	5_14	incidence	972.51	826.43	1160.78
country	Iraq	2019	5_14	incidence	972.3	823.85	1162.98
country	Ireland	2013	5_14	incidence	8.34	7.2	9.7
country	Ireland	2014	5_14	incidence	7.37	6.35	8.58
country	Ireland	2015	5_14	incidence	12	10.36	13.95
country	Ireland	2016	5_14	incidence	15.95	13.29	19.06
country	Ireland	2017	5_14	incidence	19.39	16.09	23.31
country	Ireland	2018	5_14	incidence	19.02	15.78	22.86
country	Ireland	2019	5_14	incidence	15.7	13.03	18.87
country	Israel	2013	5_14	incidence	24.81	20.45	30.03
country	Israel	2014	5_14	incidence	29.83	24.58	36.09
country	Israel	2015	5_14	incidence	22.83	18.81	27.62
country	Israel	2016	5_14	incidence	20.8	17.13	25.16
country	Israel	2017	5_14	incidence	19.51	16.07	23.61
country	Israel	2018	5_14	incidence	24.82	20.45	30.04
country	Israel	2019	5_14	incidence	18.91	15.58	22.92
country	Italy	2013	5_14	incidence	124.56	103.56	148.75
country	Italy	2014	5_14	incidence	144.18	119.81	172.64
country	Italy	2015	5_14	incidence	144.6	120.38	172.78
country	Italy	2016	5_14	incidence	157.08	130.78	187.69
country	Italy	2017	5_14	incidence	162.17	135.02	193.77
country	Italy	2018	5_14	incidence	160.07	133.09	191.19
country	Italy	2019	5_14	incidence	165.33	136.42	200.11
country	Jamaica	2013	5_14	incidence	5	4.29	5.87
country	Jamaica	2014	5_14	incidence	3.99	3.43	4.66
country	Jamaica	2015	5_14	incidence	5	4.26	5.9
country	Jamaica	2016	5_14	incidence	4.22	3.61	4.97
country	Jamaica	2017	5_14	incidence	10	8.58	11.73
country	Jamaica	2018	5_14	incidence	2.76	2.37	3.24
country	Jamaica	2019	5_14	incidence	9	7.69	10.6
country	Japan	2013	5_14	incidence	216.41	186.12	252.61
country	Japan	2014	5_14	incidence	205.77	176.92	240.16
country	Japan	2015	5_14	incidence	205.68	177.7	238.93
country	Japan	2016	5_14	incidence	167.95	143.53	197.48
country	Japan	2017	5_14	incidence	169.12	145.39	197.37
country	Japan	2018	5_14	incidence	150.08	127.95	176.61
country	Japan	2019	5_14	incidence	138.89	118.35	163.29
country	Jordan	2013	5_14	incidence	23.32	19.82	27.75
country	Jordan	2014	5_14	incidence	26.12	22.24	31.09
country	Jordan	2015	5_14	incidence	27.57	23.43	32.82
country	Jordan	2016	5_14	incidence	26.36	22.34	31.42
country	Jordan	2017	5_14	incidence	32.92	27.9	39.25
country	Jordan	2018	5_14	incidence	25.99	22.15	30.88
country	Jordan	2019	5_14	incidence	30.79	26.37	36.31
country	Kazakhstan	2013	5_14	incidence	381	330.37	440.73
country	Kazakhstan	2014	5_14	incidence	327	282.96	378.8
country	Kazakhstan	2015	5_14	incidence	276	239.35	319.32
country	Kazakhstan	2016	5_14	incidence	242	208.72	280.96
country	Kazakhstan	2017	5_14	incidence	291	252.35	336.66
country	Kazakhstan	2018	5_14	incidence	270	234.1	312.3
country	Kazakhstan	2019	5_14	incidence	309.18	269.28	357.04
country	Kenya	2013	5_14	incidence	17348.91	14663.17	20651.27
country	Kenya	2014	5_14	incidence	16217.54	13705.28	19332.49
country	Kenya	2015	5_14	incidence	15523.85	13187.01	18424.53
country	Kenya	2016	5_14	incidence	12758.96	10778.26	15261.11
country	Kenya	2017	5_14	incidence	12692.63	10791.43	15079.4
country	Kenya	2018	5_14	incidence	11036.14	9359.37	13129.75
country	Kenya	2019	5_14	incidence	10129.46	8590.15	12056.28
country	Kiribati	2013	5_14	incidence	58	49.73	67.84
country	Kiribati	2014	5_14	incidence	69	59.48	80.32
country	Kiribati	2015	5_14	incidence	105	90.45	122.32
country	Kiribati	2016	5_14	incidence	84	72.36	97.86
country	Kiribati	2017	5_14	incidence	43	36.86	50.46
country	Kiribati	2018	5_14	incidence	30	25.72	35.2
country	Kiribati	2019	5_14	incidence	57	48.87	66.88
country	Kuwait	2013	5_14	incidence	19.98	17.09	23.41
country	Kuwait	2014	5_14	incidence	20.23	17.3	23.7
country	Kuwait	2015	5_14	incidence	20.37	17.42	23.86
country	Kuwait	2016	5_14	incidence	24	20.63	28.02
country	Kuwait	2017	5_14	incidence	27.34	23.39	32.04
country	Kuwait	2018	5_14	incidence	25.09	21.57	29.28
country	Kuwait	2019	5_14	incidence	24.97	21.46	29.14
country	Kyrgyzstan	2013	5_14	incidence	487	416.31	574.24
country	Kyrgyzstan	2014	5_14	incidence	361	308.75	424.25
country	Kyrgyzstan	2015	5_14	incidence	438	374.61	514.77
country	Kyrgyzstan	2016	5_14	incidence	330	282.23	387.78
country	Kyrgyzstan	2017	5_14	incidence	337	288.26	396.13
country	Kyrgyzstan	2018	5_14	incidence	251	214.77	295.03
country	Kyrgyzstan	2019	5_14	incidence	238	203.98	279.32
country	Lao People's Democratic Republic	2013	5_14	incidence	964.03	824.22	1142.36
country	Lao People's Democratic Republic	2014	5_14	incidence	934.15	798.71	1107.12
country	Lao People's Democratic Republic	2015	5_14	incidence	830.01	709.31	984.05
country	Lao People's Democratic Republic	2016	5_14	incidence	843.63	722.89	997.85
country	Lao People's Democratic Republic	2017	5_14	incidence	804.64	688.71	951.99
country	Lao People's Democratic Republic	2018	5_14	incidence	732.38	627.27	865.21
country	Lao People's Democratic Republic	2019	5_14	incidence	684.55	586.33	809.01
country	Latvia	2013	5_14	incidence	32	27.98	36.78
country	Latvia	2014	5_14	incidence	24	21.04	27.53
country	Latvia	2015	5_14	incidence	20	17.51	22.96
country	Latvia	2016	5_14	incidence	13	11.33	15.02
country	Latvia	2017	5_14	incidence	5.74	5	6.63
country	Latvia	2018	5_14	incidence	5.46	4.77	6.29
country	Latvia	2019	5_14	incidence	4.72	4.11	5.45
country	Lebanon	2013	5_14	incidence	57.31	47.28	69.18
country	Lebanon	2014	5_14	incidence	56.21	46.37	67.85
country	Lebanon	2015	5_14	incidence	55.34	45.66	66.79
country	Lebanon	2016	5_14	incidence	53.4	44.06	64.45
[truncated: 3,377 more rows]
